# Supplementary material for: “Jumping Jack”: Genomic Microsatellites Underscore the Distinctiveness of Closely Related Pseudoperonospora cubensis and Pseudoperonospora humuli and Provide New Insights Into Their Evolutionary Past
Source: Front Microbiol. 2021 Jul 14;12:686759. doi: 10.3389/fmicb.2021.686759 (PMC8317435; doi:10.3389/fmicb.2021.686759)
Supplement: Supplementary Table 1 — Complete binned genotyping dataset used for this study. The table identifies the sample by its original code, population code (“6-subpopulation” manner), detected alleles per each tested locus, state/country of origin, year of collection, and affected host plant species. Additional formatting was put for the samples used in the initial testing of the 27 genomic simple sequence repeats (gSSRs) (bold), and those used for sequencing across selected 6 gSSRs (highlight). [file Data_Sheet_3.xlsx]

## Sheet: T1 Isolate info
Supplementary Table T1. Complete binned genotyping dataset used for this study. The table identifies the sample by its original code, population code (‘6-subpopulation’ manner), detected alleles per each tested locus, state/country of origin, year of collection, and affected host plant species. Additional formatting was put for the samples used in the initial testing of the 27 genomic simple sequ…
Isolate code	Popuation	PC004		PC008		PC017		PC018		PC020		PC021		PC027		Country/State	Year	Host	Pathogen
D149	OUTGROUP	132	132													Korea	2003	Humulus japonicus	Pseudoperonospora sp.				KUS-F, No. 19582
D232	OUTGROUP							152	152	166	166					Korea		Celtis sinensis	Pseudoperonospora sp.				KUS-F, No. 20975
HUH1111	OUTGROUP									180	180	150	150			Italy	2009	Urtica dioica	P. urticae	46.1397	12.2275	Belluno - Via Sarajevo, Italy	HOH, No. HUH1111
HUH429	OUTGROUP	134	152											198	198		2001	Lactuca sativa	Bremia lactucae			Germany, University of Hohenheim	HOH, No. HUH429; Coll.: Spring
MM31	OUTGROUP									150	150							Cannabis sativa	P. cannabina
NY411	OUTGROUP			126	126	206	206	152	152	168	168	202	202			PA	1981	Celtis occidentalis	P. celtidis			USA, PA	NY, ex Carnegie Museum (CM) Herbarium, No. 14551
NY412	OUTGROUP			128	128	208	208	156	156	170	170	202	202			PA	1946	Celtis sp.	P. celtidis	41.6642	-77.8247	USA Pollin County PA	NY ex Fungi of Pennsylvania Herbarium Carnegie Museum Pittsburgh PA	http://sweetgum.nybg.org/science/vh/specimen-details/?irn=4544988
PDD1	OUTGROUP					208	212			180	180					Austria	1975	Urtica dioica	P. urticae	47.0667	15.4333	Grazer Bergland, Steiermark, Austria	PDD, No. 64564	https://scd.landcareresearch.co.nz/Specimen/PDD%2064564?collection=PDD&searchCollection=All&query=Urtica&appliedFacets=%7CpreferredName_ss%7CUrtica%20dioica%20L.&currentDisplayTab=grid&pageNumber=0&sortField=country
U181	OUTGROUP									150	150					Latvia	1936	Cannabis sativa	P. cannabina	57.4501	26.5921	Latvia	FH, ex Herbario J. Smarods, No. 316	https://kiki.huh.harvard.edu/databases/specimen_search.php?start=0&family=&gen=&sp=&infra=&author=&year=&typestatus=&cltr=&collectornumber=&country=&yearcollected=&state=&county=&loc=&substrate=&habitat=&host=&provenance=&barcode=00965366
1_98	PcEc	140	140	142	142	198	218	150	150	190	206	182	182	196	206	Czech Rep	1998	Cucumis sativus	P. cubensis	49.5939	17.2508	Olomuc, Czech Republic
10_02_1	PcEc	140	140	142	142	198	218	150	150	190	206	182	182	196	208	Czech Rep	2002	Cucumis sativus	P. cubensis	49.3228	17.1978	Morice, Czech Republic
101_02	PcEc	140	140	142	142	198	218	150	150	190	206	182	182	196	206	Czech Rep	2002	Cucumis sativus	P. cubensis	50.4331	15.8122	Dur Kralove, Zirec, Czech Republic
104_02	PcEc	140	140	142	142	198	218	150	150	190	206	182	182	196	206	Czech Rep	2001	Cucumis sativus	P. cubensis	49.3494	17.3011	Kojetin, Czech Republic
11_01	PcEc	140	140	142	142	198	218	150	150	190	206	182	182	196	206	Czech Rep	2001	Cucumis sativus	P. cubensis	50.5314	15.0986	Zehrov, Czech Republic
26_01	PcEc	140	140	142	142	198	218	150	150	190	206	182	182	196	206	Czech Rep	2001	Cucumis sativus	P. cubensis	49.3494	17.3011	Kojetin, Czech Republic
28_01	PcEc	140	140	142	142	198	218	150	150	190	206	182	182	196	206	Czech Rep	2001	Cucumis sativus	P. cubensis
35_01	PcEc	140	140	142	142	198	218	150	150	190	206	182	182	196	206	Czech Rep	2001	Cucumis sativus	P. cubensis	49.0317	17.3814	Nedakonice, Czech Republic
4_04	PcEc	140	140	142	142	198	218	150	150	190	206	182	182	196	206	Czech Rep	2004	Cucumis sativus	P. cubensis	49.4611	17.2881	Verovany, Nenakonice, Czech Republic
4_95	PcEc	140	140	142	142	198	218	150	150	190	206	182	182	196	208	Czech Rep	1995	Cucumis sativus	P. cubensis	48.7408	16.755	Valtice, Czech Republic
41_01	PcEc	140	140	142	142	198	218	150	150	190	206	182	182	196	206	Czech Rep	2001	Cucumis sativus	P. cubensis	48.9775	17.0889	Mistrın, Svatoborice, Czech Republic
43_06	PcEc	140	140	142	142	198	218	150	150	190	206	182	182	196	206	Czech Rep	2006	Cucumis sativus	P. cubensis	50.0764	16.1322	Cermna nad Orlic, Czech Republic
44_03	PcEc	140	140	142	142	198	218	150	150	190	206	182	182	196	206	Czech Rep	2001	Cucumis sativus	P. cubensis	49.2758	17.4026	Kotojedy, Czech Republic
54_03	PcEc	140	140	142	142	198	218	150	150	190	206	182	182	196	206	Czech Rep	2003	Cucumis sativus	P. cubensis	49.0044	17.4364	Ostrozska Nova Ves, Czech Republic
57_01	PcEc	140	140	142	142	198	218	150	150	190	206	182	182	196	208	Czech Rep	2001	Cucumis sativus	P. cubensis	48.8361	16.1556	Tasovice, Czech Republic
71_01	PcEc	142	142	142	142	198	218	150	150	190	206	186	186	196	206	Czech Rep	2001	Cucumis sativus	P. cubensis	50.73	15.45	Rokytnice, Czech Republic
72_01	PcEc	140	140	142	142	198	218	150	150	190	206	182	182	196	204	Czech Rep	2001	Cucumis sativus	P. cubensis	50.1008	14.3947	Praha, Ruzyne, Czech Republic
84_02	PcEc	140	140	142	142	198	218	150	150	206	206	182	182	196	206	Czech Rep	2002	Cucumis sativus	P. cubensis	49.7825	16.745	Borusov, Czech Republic
85_03	PcEc	140	140	142	142	198	218	150	150			182	182	196	206	Czech Rep	2003	Cucumis sativus	P. cubensis	50.2014	14.8328	Lysa nad Labem, Czech Republic
9_01	PcEc	140	140	142	142	198	218	150	150	190	206	182	182	196	206	Czech Rep	2001	Cucumis sativus	P. cubensis	50.3681	15.5731	Holovousy, Czech Republic
A1	PcEc	140	140	142	142	198	218	150	150	190	206	182	182	196	206	Germany	2010	Cucumis sativus	P. cubensis	48.3493	10.9129	Germany, Augsburg, Botanical Garden	Herbarium of Fabian Runge
BU1	PcEc	140	140	142	142	198	218	150	150	190	206	182	182	196	208	Germany	2010	Cucumis sativus	P. cubensis	49.0732	8.70857	Germany, village Büchig near Bretten	Herbarium of Fabian Runge
HUH1086	PcEc	140	140	142	142			150	150	190	206	182	182	196	206	Germany	2009	Cucumis sativus	P. cubensis	49.1106	9.12435	NH1 - Germany, Nordheim, HN	HOH, No. HUH1086
HUH1110	PcEc	140	140	142	142	198	218	150	150	190	206	182	182	196	206	Italy	2009	Cucurbita pepo	P. cubensis	46.1337	12.1995	Italy, Belluno	HOH, No. HUH1110
HZ2	PcEc	140	140	142	142	198	218	150	150	190	206	182	182	196	206	Germany	2011	Cucumis sativus	P. cubensis	49.0732	8.70857	Germany, Brackenheim-Hausen, HN	Herbarium of Fabian Runge
NH2	PcEc	140	140	142	142	198	198	150	150	190	206	182	182	196	206	Germany	2010	Cucumis sativus	P. cubensis	49.1137	9.1085	Germany, Nordheim, HN	Herbarium of Fabian Runge
Poland2012	PcEc	144	144	136	136	200	220	154	154	178	178	184	194	198	198	Poland	2012	Cucumis sativus	P. cubensis	51.9656	20.1773	Skierniewice, Poland	M. Nowicki
Poland2014	PcEc	144	144	136	136	200	220	154	154	178	178	184	194	198	198	Poland	2014	Cucumis sativus	P. cubensis	51.9656	20.1773	Skierniewice, Poland	M. Nowicki
NY425	PcEh	140	140	142	142	198	218	150	150	206	206	186	186	196	196	Japan	1924	Cucumis sativus	P. cubensis	36.0216	139.328	Japan	NY, ex Herb. Agr. Dep't. Imp. Univ. Kyoto, No. 98	http://sweetgum.nybg.org/science/vh/specimen-details/?irn=4545051
NY440	PcEh			134	142	198	218	152	152	208	208	188	188	196	196	Japan	1890	Cucurbita pepo	P. cubensis	43.0172	141.219	Japan	NY, ex Herbarium of Kingo Miyabe, No. 107	http://sweetgum.nybg.org/science/vh/specimen-details/?irn=4545022
NY446	PcEh	140	140	134	142	198	226	152	152	182	206	188	188	196	218	Germany	1909	Cucumis sativus	P. cubensis	50.9197	14.177	Saxony. pr. Schandau, Germany	NY, ex Sydow, Phycomyces et Protomycten, No. 266	http://sweetgum.nybg.org/science/vh/specimen-details/?irn=4545061
NY455	PcEh	144	144	128	128	204	204	154	154	170	170	196	196	198	212	Germany	1946	Humulus lupulus	P. humuli	49.498	11.444	Bavaria. Mittelfranken, Kr. Hersbruck, Pegnifaniese, am Lager, Germany	NY ex Herbarium K. Starcs Flora Bavarica No. 2073	http://sweetgum.nybg.org/science/vh/specimen-details/?irn=4542136
NY460	PcEh	142	142	128	128	204	204	154	154	170	170	194	194	212	212	Germany	1925	Humulus lupulus	P. humuli	49.498	11.444	Germany, Mittelfranken, Kr. Hersbruck: Hersbruck, am [illegible.].	NY ex F. Petrak Mycotheca carpatica No. 421	http://sweetgum.nybg.org/science/vh/specimen-details/?irn=4542175
U195	PcEh	140	140	134	134	200	224	150	150	182	206	186	186	196	218	Czech Rep	1912	Cucumis sativus	P. cubensis	49.5	17	Czech Republic	FH, ex F. Petrak Flora Bohemiae et Moraviae exiccata, Lfg. 9 No. 446	https://kiki.huh.harvard.edu/databases/specimen_search.php?start=0&family=&gen=&sp=&infra=&author=&year=&typestatus=&cltr=&collectornumber=&country=&yearcollected=&state=&county=&loc=&substrate=&habitat=&host=&provenance=&barcode=00965371
U196	PcEh	142	142	142	142	198	218	150	150	206	206			196	196	Japan	1904	Cucumis sativus	P. cubensis	39.7	141.155	Japan	FH, ex Herbarium of Marioka Imperial College of agriculture and forestry	https://kiki.huh.harvard.edu/databases/specimen_search.php?start=0&family=&gen=&sp=&infra=&author=&year=&typestatus=&cltr=&collectornumber=&country=&yearcollected=&state=&county=&loc=&substrate=&habitat=&host=&provenance=&barcode=00965373
U197	PcEh			142	142	202	226	154	154	208	208	188	188	204	218	Philippines	1918	Cucumis sativus	P. cubensis	14.6	120.98	Philippines	FH, ex Flora of the Philippines Herbarium, No. 30627	https://kiki.huh.harvard.edu/databases/specimen_search.php?start=0&family=&gen=&sp=&infra=&author=&year=&typestatus=&cltr=&collectornumber=&country=&yearcollected=&state=&county=&loc=&substrate=&habitat=&host=&provenance=&barcode=00965372
U201	PcEh	140	140	142	142	198	218	150	150	206	206	182	182	196	218	Japan	1934	Cucumis sativus	P. cubensis	39.7	141.155	Japan	FH, ex Herbarium of Morioka Imperial College of Agriculture and Forestry, No. 14
NC01	PcUSAc	144	144	144	144	200	220	154	154	178	178	184	184	198	208	FL	2008	Cucumis sativus	P. cubensis	29.7167	-81.5094	Hastings, FL	Straight 8 Cucumis sativus
NC02	PcUSAc	144	144	134	134	204	228	154	154	170	170	188	188	198	218	FL	2008	Cucumis sativus	P. cubensis	29.7167	-81.5094	Hastings, FL	Poinsett 76
NC03	PcUSAc	144	144	140	140	200	220	154	154	178	178	184	184	198	206	GA	2008	Cucurbita pepo	P. cubensis	31.4637	-83.509	Tifton, GA (08)	Acorn Squash C. pepo
NC04	PcUSAc	144	144	140	140	200	220	154	154	178	178	184	184	198	208	GA	2008	Cucumis sativus	P. cubensis	32.0875	-82.1251	Reidsville, GA	Straight 8
NC05	PcUSAc	144	144	140	140	200	220	154	154	178	178	184	184	198	208	DE	2008	Cucumis sativus	P. cubensis	38.6916	-75.3883	Georgetown, DE	Straight 8
NC06	PcUSAc	144	144	140	140	200	220	154	154	178	178	184	184	198	208	NC	2008	Cucumis sativus	P. cubensis	35.2778	-77.5846	Kinston, NC (08)	Straight 8
NC07	PcUSAc	144	144	134	140	200	220	154	154	178	178	184	184	198	208	LA	2008	Cucumis sativus	P. cubensis	30.4358	-91.1389	Baton Rouge, LA	--
NC08	PcUSAc	144	144	134	144	200	220	154	154	178	178	184	184	198	208	OH	2008	Cucumis sativus	P. cubensis	41.3452	-83.12	Fremont, OH	--
NC09	PcUSAc	144	144	140	140	200	220	154	154	178	178	184	184	198	208	NC	2008	Cucumis sativus	P. cubensis	34.3542	-77.9032	Castle Hayne, NC	Straight 8
NC10	PcUSAc	144	144	140	140	200	220	154	154	178	178	184	184	198	208	PA	2008	Cucumis sativus	P. cubensis	42.1115	-80.0823	Erie, PA (8/6/2008)	Straight 8
NC11	PcUSAc	144	144	140	140	200	220	154	154	178	178	184	184	198	208	NY	2008	Cucumis sativus	P. cubensis	42.9432	-76.2139	Stones Throw Farm, NY	Sample B Cuke
NC12	PcUSAc	144	144	144	144	200	220	154	154	178	178	184	184	198	208	NC	2008	Cucumis sativus	P. cubensis	35.2736	-77.5763	Kinston, NC (8/7/08)	Straight 8
NC13	PcUSAc	144	144	144	144	200	220	154	154	178	178	184	184			NC	2008	Cucurbita pepo	P. cubensis	34.9957	-78.3286	Clinton, NC (8/8/08)	Butternut Squash C. pepo
NC14	PcUSAc	144	144	140	140	200	220	154	154	178	178	184	184			NY	2008	Cucumis sativus	P. cubensis	42.9432	-76.2139	Stones Throw Farm, NY	Sample A cuke
NC15	PcUSAc	144	144	140	140	200	200	150	150	178	178	184	184	198	208	NC	2008	Cucurbita pepo	P. cubensis	34.3579	-77.9056	Castle Hayne, NC (8/7/08)	Butternut Squash c. pepo
NC16	PcUSAc	144	144	136	140	200	220	154	154	170	178	184	184	198	206	OH	2008	Cucumis sativus	P. cubensis	40.8011	-81.933	Wooster, OH (8/7/08)	Poinsett 76
NC17	PcUSAc	144	144	136	140	200	220	154	154	170	178	184	184	198	206	NC	2008	Cucumis sativus	P. cubensis	35.6571	-78.4595	Clayton, NC (8/7/08)	Poinsett 76
NC18	PcUSAc	144	144	134	134	204	228	154	154	170	170	188	188	198	219	NC	2008	Cucumis sativus	P. cubensis	34.9957	-78.3286	Clinton, NC (08)	Straight 8
NC19	PcUSAc	144	144	140	140	200	220	154	154	178	178	184	184	198	206	NC	2008	Cucumis sativus	P. cubensis	35.453	-77.6813	Green Co, NC (07)	--
NC20	PcUSAc	144	144	140	140	200	220	154	154	178	178	184	184	198	208	NC	2008	Cucumis sativus	P. cubensis	34.3542	-77.9032	Castle Hayne, NC (08)	Straight 8
NC21	PcUSAc	144	144			200	220	154	154	178	178	184	184	198	198	NC	2008	Cucumis sativus	P. cubensis	34.3542	-77.9032	Castle Hayne, NC (08)	Poinsett 76
NC22	PcUSAc	144	144	134	134	200	220	154	154	170	170	188	188	198	218	NC	2008	Cucumis sativus	P. cubensis	35.6571	-78.4595	Clayton, NC (08)	Straight 8
NC23	PcUSAc	144	144	140	140	204	228	154	154			184	184	198	208	NC	2008	Unknown	P. cubensis
NC24	PcUSAc					204	228	154	154	170	170	188	188	198	219	NC	2008	Unknown	P. cubensis
NY416	PcUSAh	140	140	134	134	200	226	150	150	180	206	188	188	196	218	Virgin Islands	1923	Cucumis auguria	P. cubensis	17.7184	-64.795	USA, St. Croix	NY, No. 881	http://sweetgum.nybg.org/science/vh/specimen-details/?irn=4544992
NY419	PcUSAh	142	142	134	134	202	226	152	152	206	206	190	190			LA	1887	Citrullus vulgaris	P. cubensis	29.6516	-82.3248	USA, LA	NY, ex Flora Ludiviciana, No. 1/22	http://sweetgum.nybg.org/science/vh/specimen-details/?irn=4545007
NY420	PcUSAh	140	140	134	134	200	226	152	152	180	206	188	188	196	218	SC	1903	Cucumis melo	P. cubensis	32.7764	-79.9311	USA, SC	NY, ex United States Department of Agriculture, No. 1038	http://sweetgum.nybg.org/science/vh/specimen-details/?irn=4544996
NY421	PcUSAh	140	140	134	134	200	224	150	150	182	206	188	188	196	218	SC	1905	Cucumis melo	P. cubensis	32.7764	-79.9311	USA, SC	NY, ex United States Department of Agriculture, No. 1040	http://sweetgum.nybg.org/science/vh/specimen-details/?irn=4544997
NY423	PcUSAh	140	140	134	134	200	224	150	150	206	206	188	188	196	218	MA	1892	Cucumis sativus	P. cubensis	29.5751	-89.7902	USA, MA	NY, ex Herbarium of the Massachusetts Agricultural College, Depatment of Botany, No. 949	http://sweetgum.nybg.org/science/vh/specimen-details/?irn=4544995
NY427	PcUSAh			128	128	208	228	154	154	174	174	188	188	198	219	MA	1943	Cucurbita pepo	P. cubensis	42.041	-70.8242	USA, MA, Pembroke and West Bridgewater	NY ex Univ. Massachusetts Fungus Herbarium (MASS) No. 3431	http://sweetgum.nybg.org/science/vh/specimen-details/?irn=4545003
NY429	PcUSAh	140	140	134	134	200	224	152	152	182	182	188	188	196	218	NJ	1889	Cucumis sativus	P. cubensis	42.419	-71.687	USA, NJ	NY, ex Economic Fungi. A.B. Seymour and F.S. Earle, No. 41	http://sweetgum.nybg.org/science/vh/specimen-details/?irn=4545055
NY430	PcUSAh	142	142	134	134	202	226	152	152	208	208	188	188	196	218	NJ	1905	Cucurbita maxima	P. cubensis	40.37	-74.818	USA, NJ	NY, ex Herbarium of George Massee	http://sweetgum.nybg.org/science/vh/specimen-details/?irn=4545006
NY431	PcUSAh	140	140	134	134	200	226	150	150	182	206	188	188	196	218	FL	1935	Melothria crassifolia	P. cubensis	29.6516	-82.3248	USA, FL	NY, ex University of Florida Herbarium, No. 11222	http://sweetgum.nybg.org/science/vh/specimen-details/?irn=4545031
NY434	PcUSAh			128	128	208	228	154	154	170	170	188	188	198	219	FL	1935	Cucurbita pepo	P. cubensis	29.6516	-82.3248	USA FL	NY ex University of Florida Herbarium No. 10172	http://sweetgum.nybg.org/science/vh/specimen-details/?irn=4545031
NY435	PcUSAh	142	142	134	134	200	224	152	152	208	208	188	188	196	218	FL	1935	Citrullus vulgaris	P. cubensis	29.7032	-82.3226	USA, FL	NY, ex University of Florida Herbarium, No. 10591	http://sweetgum.nybg.org/science/vh/specimen-details/?irn=4545010
NY442	PcUSAh	140	140	134	134	200	224	150	150	206	206	186	186	196	218	CT	1902	Cucumis melo	P. cubensis	41.569	-72.558	USA, CT	NY, ex Reliquiae Seymourianae	http://sweetgum.nybg.org/science/vh/specimen-details/?irn=4545025
NY447	PcUSAh	140	140	134	134	200	224	152	152	206	206	188	188	196	218	FL	1935	Cucurbita pepo	P. cubensis	29.6516	-82.3248	USA, FL	NY, ex Herbarium of Erdman West	http://sweetgum.nybg.org/science/vh/specimen-details/?irn=4545031
NY452	PcUSAh	144	144			208	228	154	154	170	170	190	190	198	219	AL	1907	Cucurbita maxima	P. cubensis	32.424	-85.6916	USA AL	NY ex Wellesley College Herbarium (WELC) No. 67485	http://sweetgum.nybg.org/science/vh/specimen-details/?irn=4545046
U187	PcUSAh	140	140	134	134	200	224	150	150	182	206	188	188	196	218	ME	1889	Cucumis melo	P. cubensis	43.0833	-70.7059	USA, ME	FH, ex Herbarium of W.G. Farlow	https://kiki.huh.harvard.edu/databases/specimen_search.php?start=0&family=&gen=&sp=&infra=&author=&year=&typestatus=&cltr=&collectornumber=&country=&yearcollected=&state=&county=&loc=&substrate=&habitat=&host=&provenance=&barcode=00965368
U189	PcUSAh	142	142	134	134	200	226	152	152	206	206	188	188	196	218	MA	1910	Cucumis melo	P. cubensis	42.0665	-72.4145	USA, MA	FH, ex United States Department of Agriculture Mycological Collections	https://kiki.huh.harvard.edu/databases/specimen_search.php?start=0&family=&gen=&sp=&infra=&author=&year=&typestatus=&cltr=&collectornumber=&country=&yearcollected=&state=&county=&loc=&substrate=&habitat=&host=&provenance=&barcode=00965369
U190	PcUSAh	140	140	134	134	200	224	150	150	182	206	186	186	196	218	NJ	1889	Cucumis sativus	P. cubensis			USA, NJ	FH, ex Herbarium of W.G. Farlow
U191	PcUSAh	142	142	134	134	200	224	150	150	206	206	188	188	196	218	WI	1921	Cucumis sativus	P. cubensis	43.0412	-89.4103	USA, WI	FH, ex Herbarium of the University of Wisconsin	https://kiki.huh.harvard.edu/databases/specimen_search.php?start=0&family=&gen=&sp=&infra=&author=&year=&typestatus=&cltr=&collectornumber=&country=&yearcollected=&state=&county=&loc=&substrate=&habitat=&host=&provenance=&barcode=00965370
A_01	PhEc	140	140	134	134	198	198	150	150	206	206	194	194	204	210	Austria	2008	Humulus lupulus	P. humuli	47.3877	13.648	Austria, 1km to Schladming	Herbarium of Fabian Runge
A_02	PhEc			134	134	198	198	150	150	206	206	194	194	204	210	Austria	2008	Humulus lupulus	P. humuli	47.5633	14.234	Austria, Liezen	Herbarium of Fabian Runge
A_03	PhEc	140	140	134	134	198	198	152	152	208	208	194	194	212	212	Austria	2008	Humulus lupulus	P. humuli	48.3291	14.1799	Austria, Wilhering	Herbarium of Fabian Runge
A_04	PhEc			126	126	204	204	152	152	170	170	194	194	206	212	Austra	2008	Humulus lupulus	P. humuli	48.3252	14.1708	Austria Wilhering	Herbarium of Fabian Runge
A_06	PhEc	140	140	134	134	198	198	152	152	206	206	194	194	204	210	Austria	2008	Humulus lupulus	P. humuli	48.3627	13.9802	Austria, Hacking	Herbarium of Fabian Runge
D_02	PhEc	140	140	134	134	198	198	150	150	206	206	194	194	210	210	Germany	2008	Humulus lupulus	P. humuli	47.7183	8.42782	Germany, Eberfingen, creek south bank	Herbarium of Fabian Runge
D_04	PhEc	140	140	134	134	198	198	150	150	208	208	194	194	210	210	Germany	2008	Humulus lupulus	P. humuli	47.6723	7.52022	Germany, north of Istein between A5 and Rhine	Herbarium of Fabian Runge
D_05	PhEc	140	140	134	134	198	198	152	152	208	208	194	194	210	210	Germany	2008	Humulus lupulus	P. humuli	47.6677	7.52087	Germany, north of Istein between A5 and Rhine	Herbarium of Fabian Runge
D_06	PhEc	140	140	134	134	198	198	150	150	206	206	194	194	204	210	Germany	2008	Humulus lupulus	P. humuli	47.9471	7.60287	Germany, Hartheim am Rhein	Herbarium of Fabian Runge
D_07	PhEc	140	140	134	134	198	198	152	152	208	208	194	194	210	212	Germany	2008	Humulus lupulus	P. humuli	47.9488	7.60507	Germany, Hartheim am Rhein	Herbarium of Fabian Runge
D_08	PhEc	140	140	134	134	198	198	150	150	206	206	194	194			Germany	2008	Humulus lupulus	P. humuli	48.003	7.61901	Germany, Rothaus, quarry pond	Herbarium of Fabian Runge
D_10	PhEc	140	140	134	134	198	198	150	150	206	206	194	194			Germany	2008	Humulus lupulus	P. humuli	47.9975	7.61773	Germany, Rothaus, quarry pond	Herbarium of Fabian Runge
D_11	PhEc	140	140	134	134	196	196	150	150	206	206	194	194	204	210	Germany	2008	Humulus lupulus	P. humuli	48.1525	7.60045	Germany, Sasbach am Kaiserstuhl	Herbarium of Fabian Runge
D_12	PhEc	140	140	134	134	198	198	150	150	206	206	194	194	204	210	Germany	2008	Humulus lupulus	P. humuli	48.6978	7.93645	Germany, Freistett, industrial area	Herbarium of Fabian Runge
D_13	PhEc	140	140	134	134	198	198	150	150	206	206	196	196			Germany	2008	Humulus lupulus	P. humuli	50.9517	11.6176	Germany, Jena-Löbstett	Herbarium of Fabian Runge
D_14	PhEc	140	140	134	134	198	198	150	150	206	206	194	194	210	210	Germany	2008	Humulus lupulus	P. humuli	48.8419	8.11934	Germany, Wintersdorf, Rhine riverside	Herbarium of Fabian Runge
D_15	PhEc	140	140	134	134	198	198	150	150	206	206	194	194	210	210	Germany	2008	Humulus lupulus	P. humuli	48.5744	13.4277	Germany, Passau, parking area Würth company	Herbarium of Fabian Runge
D_16	PhEc	140	140	134	134	198	198	150	150	206	206	194	194	210	210	Germany	2008	Humulus lupulus	P. humuli	48.8928	12.7028	Germany, entrance to village Sand from Ainbrach	Herbarium of Fabian Runge
D_17	PhEc	138	138	134	134	198	198	150	150	206	206	194	194	204	210	Germany	2008	Humulus lupulus	P. humuli	48.972	12.2652	Germany, Mintraching	Herbarium of Fabian Runge
D_18	PhEc	140	140	134	134	198	198	150	150	206	206	194	194	204	210	Germany	2008	Humulus lupulus	P. humuli	49.3338	11.0872	Germany, Neuses at creek	Herbarium of Fabian Runge
D_19	PhEc	140	140	134	134	198	198	150	150	206	206	194	194			Germany	2008	Humulus lupulus	P. humuli	48.7085	9.21129	Germany, Hohenheim Uni., botanical garden	Herbarium of Fabian Runge
D_20	PhEc	140	140	134	134	198	198	150	150	206	206	194	194	210	210	Germany	2008	Humulus lupulus	P. humuli	49.8263	9.14898	Germany, Industriecenter Obernburg	Herbarium of Fabian Runge
D_21	PhEc	140	140	134	134	198	198	152	152	208	208	194	194	210	210	Germany	2008	Humulus lupulus	P. humuli	49.0721	9.16368	Germany, Lauffen am Neckar, riverside	Herbarium of Fabian Runge
D_22	PhEc	140	140	134	134	198	198	152	152	208	208	194	194	212	212	Germany	2009	Humulus lupulus	P. humuli	49.0791	9.15457	Germany, Lauffen am Neckar, playground	Herbarium of Fabian Runge
D_23	PhEc	140	140	134	134	198	198	152	152	206	206	194	194	210	210	Germany	2010	Humulus lupulus	P. humuli	48.3511	10.9127	Germany, Augsburg, botanical garden	Herbarium of Fabian Runge
D_24	PhEc	138	138	134	134	198	198	152	152	206	206	194	194	210	212	Germany	2009	Humulus lupulus	P. humuli	48.4931	9.40406	Germany, Bad Urach	Herbarium of Fabian Runge
D_25	PhEc	140	140	134	134	198	198	152	152	206	206	194	194	210	210	Germany	2009	Humulus lupulus	P. humuli	49.0629	9.17813	Germany, Lauffen am Neckar, riverside	Herbarium of Fabian Runge
F_01	PhEc	140	140	134	134	198	198	150	150	206	206	194	194	210	210	France	2008	Humulus lupulus	P. humuli	47.7455	7.23279	France, entrance Reininque	Herbarium of Fabian Runge
F_03	PhEc	140	140	134	134	198	198	150	150	206	206	194	194	212	212	France	2008	Humulus lupulus	P. humuli	46.5819	5.70167	France, near Lons le Saunier, near floodgate	Herbarium of Fabian Runge
F_04	PhEc	140	140	134	134	198	198	152	152	206	206	194	194			France	2008	Humulus lupulus	P. humuli	46.3564	5.74129	France, Vaux le St. Claude	Herbarium of Fabian Runge
F_05	PhEc	140	140	134	134	198	198	150	150	206	206	194	194	210	210	France	2008	Humulus lupulus	P. humuli	46.1336	5.92519	France, Collonges	Herbarium of Fabian Runge
F_07	PhEc	140	140	134	134	198	198	150	150	206	206	194	194	210	210	France	2008	Humulus lupulus	P. humuli	46.13	5.94012	France, Pougny	Herbarium of Fabian Runge
F_08	PhEc	140	140	134	134	198	198	150	150	206	206	194	194	210	210	France	2008	Humulus lupulus	P. humuli	46.1316	5.93826	France, Pougny	Herbarium of Fabian Runge
F_09	PhEc					198	198	152	152	208	208					France	2008	Humulus lupulus	P. humuli	45.5349	4.86785	France, Vienne	Herbarium of Fabian Runge
F_10	PhEc	140	140	134	134	198	198	150	150	206	206	194	194	204	210	France	2008	Humulus lupulus	P. humuli	44.7659	4.75956	France, La Drome near Le Prouzin	Herbarium of Fabian Runge
F_11	PhEc	140	140	134	134	198	198	152	152	208	208	194	194			France	2008	Humulus lupulus	P. humuli	43.9832	4.87114	France, Avignon (north)	Herbarium of Fabian Runge
F_12	PhEc	140	140	134	134	198	198	152	152	208	208	194	194			France	2008	Humulus lupulus	P. humuli	43.8025	5.05645	France, Cheval Blanc	Herbarium of Fabian Runge
F_13	PhEc	138	138	134	134	198	198	150	150	206	206	194	194	210	210	France	2008	Humulus lupulus	P. humuli	43.7556	5.14972	France, Le Logis Neuf	Herbarium of Fabian Runge
F_14	PhEc	140	140	134	134	198	198	152	152	208	208	194	194			France	2008	Humulus lupulus	P. humuli	44.1801	5.94998	France, Sisteron	Herbarium of Fabian Runge
F_15	PhEc	140	140	134	134	198	198	150	150	206	206	194	194	204	210	France	2008	Humulus lupulus	P. humuli	44.8804	6.61799	France, Chamandrin de Briancon	Herbarium of Fabian Runge
F_02	PhEc			128	128	200	200			174	174	196	196	206	212	France	2008	Humulus lupulus	P. humuli	46.6597	5.59025	France entrance Lons le Saunier	Herbarium of Fabian Runge
I_02	PhEc	140	140	134	134	198	198	152	152	208	208	194	194	204	210	Italy	2008	Humulus lupulus	P. humuli	45.0826	9.31951	Italy, rest area Stradella sud	Herbarium of Fabian Runge
I_03	PhEc	140	140	134	134	198	198	150	150	208	208	194	194	210	210	Italy	2008	Humulus lupulus	P. humuli	45.2668	10.1329	Italy, Alfianello Incassano	Herbarium of Fabian Runge
I_04	PhEc	140	140	134	134	198	198	152	152	208	208	196	196	210	210	Italy	2008	Humulus lupulus	P. humuli	45.4469	10.2122	Italy, Ghedi ovest	Herbarium of Fabian Runge
I_05	PhEc	140	140	134	134	198	198	152	152	208	208	194	194	210	210	Italy	2008	Humulus lupulus	P. humuli	45.4139	10.8721	Italy, Val di sona est	Herbarium of Fabian Runge
I_06	PhEc					198	198	152	152			196	196			Italy	2008	Humulus lupulus	P. humuli	45.4776	11.6957	Italy, Grisgignano di Zocca	Herbarium of Fabian Runge
I_07	PhEc	140	140	134	134	198	198	152	152	208	208	194	194	212	212	Italy	2008	Humulus lupulus	P. humuli	45.7023	12.6035	Italy, Calstorta sud	Herbarium of Fabian Runge
I_08	PhEc	140	140	134	134	198	198	150	150	206	206	194	194			Italy	2008	Humulus lupulus	P. humuli	46.1153	13.196	Italy, highway exit Udine creek torrente cormor	Herbarium of Fabian Runge
I_09	PhEc	140	140	134	134	198	198	150	150	208	208	194	194	210	210	Italy	2008	Humulus lupulus	P. humuli	46.0563	13.2016	Italy, Georgetti St. Catherina	Herbarium of Fabian Runge
I_10	PhEc	140	140	134	134	198	198	150	150	208	208	194	194			Italy	2008	Humulus lupulus	P. humuli	46.1675	13.1336	Italy, Coloredo di Monte	Herbarium of Fabian Runge
I_11	PhEc	140	140	134	134	198	198	150	150	208	208	194	194			Italy	2008	Humulus lupulus	P. humuli	46.3978	13.1686	Italy, Campiolo est	Herbarium of Fabian Runge
I_13	PhEc	140	140	134	134	198	198	150	150	208	208	194	194			Italy	2008	Humulus lupulus	P. humuli	44.915	8.16306	Italy, Asti, Hazienda Agrituristica	Herbarium of Fabian Runge
I_14	PhEc	140	140	134	134	198	198	152	152	206	206	194	194	210	210	Italy	2010	Humulus lupulus	P. humuli	46.2953	11.2422	Italy, highway A22 at kilometer 107	Herbarium of Fabian Runge
I_15	PhEc	140	140	134	134	198	198	150	150	206	206	194	194	212	212	Italy	2010	Humulus lupulus	P. humuli	45.4825	10.8002	Italy, Pastrengo, Parco Natura Viva	Herbarium of Fabian Runge
I_01	PhEc			126	126	200	200	152	152	170	170	194	194	206	212	Italy	2008	Humulus lupulus	P. humuli	45.1171	6.97794	Italy Chiomonte	Herbarium of Fabian Runge
I_12	PhEc			128	128	204	204	154	154	174	174	196	196	206	212	Italy	2009	Humulus lupulus	P. humuli	44.9399	8.65051	Italy Highway A21 140km to Piacenza emergency rest stop	Herbarium of Fabian Runge
NY454	PhEh			134	134	198	198	150	150	208	208	196	196			Czech Rep	1940	Humulus lupulus	P. humuli	48.9751	14.4751	Bohemia pr. Lisov, Budweis, Czech Republic	NY, ex Cryptogamae exsiccatae a Museo Hist. Natur. Vindobonensi, No. 3404	http://sweetgum.nybg.org/science/vh/specimen-details/?irn=4545058
NY458	PhEh	140	140	134	134	198	198	150	150	206	206			210	210	Poland	1957	Humulus lupulus	P. humuli	52.2128	21.0388	Hortus "Lazienki Krolewskie", Warsaw, Poland	NY, ex Kochman, Mycotheca Polonica, Fasc. I, No. 7	http://sweetgum.nybg.org/science/vh/specimen-details/?irn=4542136
NY459	PhEh	140	140	134	134	198	198	150	150	206	206	194	194	210	210	Argentina	1980	Humulus lupulus	P. humuli	-38.9516	-67.927	Fernandez Oro-Rio Negro, Argentina	NY, ex Universidad Nacional de la Plata, No. 42094	http://sweetgum.nybg.org/science/vh/specimen-details/?irn=4542158
bIsolates used for sequening across 6 gSSRs (Suppl. Table T7)

## Sheet: T2 SSR, Xamp
Supplementary Table T2. Genomic simple sequence repeat details, including the internal code (PC#), the repeated motif, forward and reverse primers, expected size length, genomic locations to P. cubensis and P. humuli draft genomes (if detected; contig and bases within identified), PCR product size range in the initial study (Suppl. Table T1), and results of cross-amplification to related Oomycete…
Locus	Motif	GenBank#	Left Primer Sequence	Right Primer Sequence	Expected Size	P.cubensis			P. humuli			P. cubensis	P. humili	P. humuli H. japonicus D149	P. cannabina MM31	P. cannabine U181	P. celtidis D232	P. celtidis NY411	P. celtidis NY412	P. urticeae PDD1	P. urticeae HUH1111	P. urticae D26X	Benua kellermannii	Bremia lactucae 429	Bremia lactucae 497
PC001	[GCCTTT]5		TGCCACTCTCATTCTGCACAC	CGGACTGACTGGCAAATATGG	179	psc_contig_21097	500..360					176-193	176-193	146			176	176		181	181	176-193
PC002	[GTATTGA]4		CGATCGACAAGCAACAAGTAGATG	TGCTCGCTTCTTACTGCTCTTATG	128							134-154	146-153					106		145
PC003	[GC]6		CAGCACTGGCGGTGGTATT	CAACGTCGGCTTCTTCCAG	102							X	O	111-147		188		74			143
PC004	[AC]6	FJ764997.2	GTCACATGTTTGCTCGTTGACAG	TAGTACTGCGGTGAGTGTTTACGG	142	psc_contig_638	7427..7566		contig_125754	9117..9254		138	138	132										134-152
PC005	[AAAG]4		GATACGAGACGGTCTAGAAGCCAG	GGAAGGTCGGTAGTTCAATCCTG	157	psc_contig_17619	694..843		contig_123728	1817..1934		154-169	150		147-210	149	143	142	146	143	142	150			150-154
PC006	[GAGTA]5		AGTGTATGCGTGATAGTCGTGAGC	TGGGAGAGCTTCTTTTGTATCCAC	137	psc_contig_18854	117..248		contig_122903	81483..81524	contig_122903	132	137	128	107-127	108-128	111	110		130	112
PC007	[GCG]4		GGCTTGCTGGGTGGTGTT	CGTGCTGAAGGAATCGAATG	160							163	O	167		118	318	165			143
PC008	[AC]10	FJ764998.2	CACACGTCGTCAGATCCTCATTAC	GAATCGTGACTTGTTCATGACTGG	134	psc_contig_255	17340..17473		contig_127642	19699..19824		132-141	134					125	127
PC009	[TACA]4		TGAGCACATCAGAAGTCCAAAAAG	AAAGCAGCTGGTTATCTTGGTGTG	157	psc_contig_9312	378..222		contig_123228	2038..1884		157	157					145			138
PC010	[CAT]4		GAGTACAACCCGGACAAACTGC	GGCATCTGACGATAGAAGAAGGTC	113							114	114	113	111		112	112		112	112
PC011	[TG]5		TGTGTTATTCATATGGTGCATCG	CTTATCACTGCACACGCGACTAC	108							91-107	91-107	145	94	106		106		106	148
PC012	[TG]8		GCAAGCAAACAAAGGATGGT	TTCGGACCAGTGCCTTAAAC	223				contig_126132	5695..5763		225	225		255-268	255-262	216	245-249	246-250	215	214	216			227
PC013	[TG]6		ACGCCTTGAGCACGACCTAT	ACTCACAACGTCTCGCCTCA	247	psc_contig_638	7705..7459		contig_125754	9394..9149		248	248
PC014	[CT]9		TTGGCATTAGTGGTGCAAGG	TGCGAGTACTGCGAGTGACA	176	psc_contig_35597	145..105		contig_124819	2447..2487		169-186	169-175	109-150	313	313		100-102			162
PC015	[TGTGnn]3		GGAACGTATGCGGTGGGTAT	GCCTGGCCTTACAACTGACC	297	psc_contig_17619	247..2		contig_123088	195..1		277	277	114	275			101-135
PC016	[TGTGTGTGnn]2		TTGCTGTGACGTTTGACGTG	GTGAATGTTGCGGATGGTGT	199	psc_contig_35808	230..294	psc_contig_4951				203-207	203-207	187			144	156-214			195
PC017	[TCTT]4	FJ764999.2	CTTAGTAAGCGGAAGGTCGGTAGT	CGGTCGATAATATGACATACACAA	210	psc_contig_17619	853..652		contig_123728	1934..1793	recovered 6bp indel (CTTT)2	201-206	198					206	209	209-213
PC018	[AC]6	FJ765000.2	ACTTCCTTTTGTCATACCAATCCTT	ATCTGACTTTGACAGCGGTAGTAAg	154				contig_123640	4746..4891		154	154				152	152	156
PC019	[GT]6		AACTTAAGGATGAGGAGGAGGTAG	AGTATGTCAGACGAGTCGCTAGCTt	162	psc_contig_92	15582..15655		contig_122500	16238..16311		O	O
PC020	[TG]10	FJ765001.2	AGAATCGTGACTTGTTCATGACTG	GCTGTTCTTGAGATAGGGTAATGG	179	psc_contig_255	17474..17296		contig_127642	19825..19655		169-180	154-171		150	151	165	168	170	180	180
PC021	[GT]6	FJ765002.2	ATCGAGCTGAGATATTGCATAAAAA	AAGGTGAGACACTGGAGATGAAG	183	psc_contig_147	23922..24104		contig_124827	24066..24199		184-206	178-190					202			149
PC022	[GTGTGTGTA]4		CTATGGATTTTTCGGCATCG	GAGCTTGCTTGACCACCACT	207	psc_contig_17404	315..423	MULTIPLE COPIES	contig_123158	12650..12542	Multiple partial copies	O	O						202		330-484
PC023	[AC]6		ATGGAGAAAGAGTGAAGAGTGTGT	GGATAGTACTGCGGTGAGTGTTTAc	190	psc_contig_638	7382..7571		contig_125754	9072..9259		191	191
PC024	[ACAC]8		GACTATATTCCACCGCCATATATCA	TTGCTACTACTACAACTACGGCAAA	218	psc_contig_1298	6167..6262		contig_122691	7496..7401	contig_124282	220-232	O		216		223-236	206		243	242-255
PC025	[GT]6	FJ765003.2	GCAAAAGAGTAATGTGTCTGTTTGT	AAAACGAAGACTAAGACGACCAGAg	150							159	O					158		107	150-161
PC026	[TGTG]5		TACCTCCCCGTCCACCTATG	GGGCGTCACGAGGTAACAT	205							O	O
PC027	[TACTCAA]4	FJ765004.2	CTTACTGCTCTTATGTAGCC	GAAGAAAGTGAAGACAAAGT	203	psc_contig_21097	1..98					193-226	200-206											201
																P. cannabina	Pseudoperonospora sp.	P. celtidis	P. celtidis	P. urticae	P. urticae	P.urticae	Be. kellermanii	Br. lactucae	Br. lactucae
Used for Population Genetics (Tables 1/2)																Cannabis sativa	Celtis sinensis	Celtis occidentalis	Celtis sp.	Urtica dioica	Urtica dioica	Urtica dioica	Iva xanthiifolia	Lactuca sativa	Lactuca serriola
Used for sequencing (Suppl. Table 5)																U181	D232	NY411	NY412	PDD1	HUH1111	D-26x	790	429	497
																1936		1981	1946	1975	2009	2009	1993	2001	2002
																Latvia	Korea	USA, PA	USA, Pollin County, PA	Austria	Belluno - Via Sarajevo, Italy	Germany, Dürrenzimmern, HN	Lapusna, Herb. BUCM No.127.045	Germany, University of Hohenheim	Germany, Scharnhausen
																							Coll.: Negrean	Coll.: Spring	Coll.: Thines
																FH, ex Herbario J. Smarods, No. 316	KUS-F, No. 20975	NY, ex Carnegie Museum (CM) Herbarium, No. 14551	NY, ex Carnegie Museum (CM) Herbarium, Fungi of Pennsylvania	PDD, No. 64564	HOH, No. HUH1111	Herbarium of Fabian Runge	HOH, No. HUH790	HOH, No. HUH429	HOH, No. HUH497
																						49° 6'2.31"
																						9° 4'17.65"

## Sheet: T3 AMOVA
Suppl. Table T3. Results of the analysis of molecular variance (AMOVA) test for variance partitioning (‘6-subpopulations’, ‘species’, and “host” datasets).
(i) '6-subpopulations' dataset
Sources of Variation	dfa	Sum of Squares	Mean of Squares	Variance	%var	Φ	Obs.	Exp.	Alter	P-value
Among sub-populations	5	233.451	46.6902	1.70473	30.5355	0.305355	1.70473	20.8675	greater	0.001
Among individuals within sub-populations	71	473.017	6.66221	2.78416	49.8703	0.717925	2.78416	15.8732	greater	0.001
Within individuals	77	84.2305	1.0939	1.0939	19.5942	0.804058	1.0939	-24.1252	less	0.001
Total	153	790.699	5.16796	5.58279	100
(ii) 'Species' dataset
Sources of Variation	dfa	Sum of Squares	Mean of Squares	Variance	%var	Φ	Obs.	Exp.	Alter	P-value
Between species	1	111.455	111.455	1.42176	23.1319	0.231319	1.42176	22.8418	greater	0.001
Among individuals within species	76	596.529	7.84907	3.12453	50.8359	0.661339	3.12453	16.9916	greater	0.001
Within individuals	78	124.801	1.60002	1.60002	26.0322	0.739678	1.60002	-20.0447	less	0.001
Total	155	832.786	5.37281	6.1463	100
(iii) 'Host' dataset
Sources of Variation	dfa	Sum of Squares	Mean of Squares	Variance	%var	Φ	Obs.	Exp.	Alter	P-value
Among sub-populations	8	171.389	21.4236	0.962575	17.629	0.17629	0.962575	10.7732	greater	0.001
Among individuals within sub-populations	71	556.589	7.83928	3.34167	61.2007	0.742988	3.34167	16.3051	greater	0.001
Within individuals	80	92.4752	1.15594	1.15594	21.1704	0.788296	1.15594	-24.7483	less	0.001
Total	159	820.453	5.16008	5.46018	100
a df: degrees of freedom; ss: sum of squares; %var: % of variation; P-value was based on 10,000 permutations of the datasets.

## Sheet: T4 ObStruct
Supplementary Table T4. Summary of ObStruct analyses of the Structure outcome. For each performed analysis (‘6-subpopulations’, ‘species’, ‘host’ datasets), the resultant files for 30 MCMCs were pooled, to indicate how the fit statistics R2 changed, when sequentially removing the pre-attributed populations or the inferred clusters.
(i) '6-subpopulations' dataset	Value across 30 MCMC	SD
Overall R2 for the data	0.53	2.22e-16
p-value	<0.0001a
Pre-attributed population
R2 without PhEc	-0.02	0
R2 without PhEh	-0.05	0
R2 without PhUSAc	0.5	0.00179506
R2 without PhUSAh	-0.09	0
R2 without PhEc	-0.07	0
R2 without PhEh	0.01	0
Inferred cluster
R2 without inferred VIOLET	0	0
R2 without inferred YELLOW	0	0
(ii) 'Species' dataset	Value across 30 MCMC	SD
Overall R2 for the data	0.11	2.78e-17
p-value	<0.0042
(iii) 'Host' dataset	Value across 30 MCMC	SD
Overall R2 for the data	0.119333	0.00249444
p-value	<0.0224
Pre-attributed population
R2 without Cucumis sativus	-0.0406667	0.00249444
R2 without Humulus lupulus	0.0493333	0.00249444
R2 without non-C. sativus	-0.0306667	0.00249444
R2 without Unknown	0.0593333	0.00249444
Inferred cluster
R2 without inferred VIOLET	0	0
R2 without inferred YELLOW	0	0
a Maximal p-value (10,000 permutations for R2) from across 30 MCMC is shown.

## Sheet: T5 Bottleneck
Supplementary Table T5. Results of the Bottleneck analyses (‘3-groups’ and ‘species’ datasets). Bottleneck used the stepwise mutation model (S.M.M.) and the twho-phase mutational model (T.P.M.), to test for shift in the inferred population counts. Significance of heterozygosity excess/deficiency for each group and mutation model was also assessed. Conclusion about shifts in the population size (“…
(i) '3-groups' dataset			T.P.M.			S.M.M.
Parameter	Group		Result	H0	P	Result	H0	P
Raw results and sign test	P. cubensis Europe		5/2ns	4.18	0.09896	6/1*	4.17	0.01984
	P. cubensis USA		1/6ns	4.16	0.015216	2/5ns	4.17	0.40937
	P. humuli		3/4ns	3.93	0.63385	3/4ns	3.94	0.63627
Stand. Diff. Test	P. cubensis Europe		*	-1.669	0.04756	*	-2.209	0.01359
	P. cubensis USA		ns	0.938	0.17419	ns	0.539	0.29511
	P. humuli		ns	-0.792	0.21424	ns	-1.049	0.14713
Wilcoxon Test	P. cubensis Europe	P (1T Hdef):	*		0.01953	**		0.00781
		P (1T Hexc):	ns		0.98828	ns		0.99609
		P (2T Hdef&exc):	*		0.03906	*		0.01563
	P. cubensis USA	P (1T Hdef):	ns		0.94531	ns		0.76563
		P (1T Hexc):	**		0.14844	ns		0.28906
		P (2T Hdef&exc):	*		0.29688	ns		0.57813
	P. humuli	P (1T Hdef):	ns		0.53125	ns		0.53125
		P (1T Hexc):	ns		0.53125	ns		0.53125
		P (2T Hdef&exc):	ns		1	ns		1
Mode Shift	Not shifted
	Not shifted
	Not shifted
(ii) 'Species' dataset			T.P.M.			S.M.M.
Parameter	Species		Result	H0	P	Result	H0	P
Raw results and sign test	P. cubensis		4/3ns	4.15	0.30426	5/2ns	4.14	0.10469
	P. humuli		4/3ns	4.08	0.32399	4/3ns	4.03	0.33628
Stand. Diff. Test	P. cubensis		ns	-0.026	0.48983	ns	-0.667	0.25239
	P. humuli		ns	-0.242	0.40431	ns	-0.549	0.29149
Wilcoxon Test	P. cubensis	P (1T Hdef):	ns		0.46875	ns		0.1875
		P (1T Hexc):	ns		0.59375	ns		0.85156
		P (2T Hdef&exc):	**		0.9375	ns		0.375
	P. humuli	P (1T Hdef):	ns		0.40625	ns		0.34375
		P (1T Hexc):	ns		0.65625	ns		0.71094
		P (2T Hdef&exc):	ns		0.8125	ns		0.6875
Mode Shift	Not shifted
	Not shifted

## Sheet: T6 DIYABC
Supplementary Table T6. Results of the DIYABC analyses (‘3-groups’ and ‘species’ datasets). For the best-supported scenario for each analysis, the estimates for effective population sizes, mutation rates (μ) and times of split (tx) are indicated as medians and respective 95% CI ranges.
(i) '3-groups' dataset
Parameter	Sequence data	SSR data
NE OUTGROUP	ND	55900
	ND	(21600 - 76100)
NE P. cubensis Europe	9200	15400
	(6800-9970)	(3110 - 64600)
NE P. cubensis USA	3010	5600
	(497-9240)	(1220 - 51200)
NE P. humuli	739	2060
	(287-6250)	(764 - 9220)
µ	9.19e-08	0.000111
	(6.53E-8 – 1E-7)	(0.0000581 - 0.000347)
t1	2290	2150
	(390-6310)	(253 - 5920)
t2	8300	5130
	(4490-9920)	(1950 - 9620)
t3	8300	7440
	(4490-9920)	(2930 - 9870)
(ii) 'Species' dataset
Parameter	Sequence data	SSR data
NE OUTGROUP	ND	49900
	ND	(13800 - 76000)
NE P. cubensis	9260	1980
	(8200-9990)	(3250 - 70200)
NE P. humuli	550	2110
	(127-1870)	(683 - 6280)
µ	9.5e-08	0.000117
	(7.25E-8 – 1E-7)	(0.0000599 - 0.000518)
t1	6820	4710
	(2100-9820)	(1450 - 8150)
t1	6820	7860
	(2100-9820)	(3370 - 9910)
Median and (95% CI range) are shown.
Bias, precision, confidence, and errors for DIYAB on '3-groups', 'species', and 'sequenced 2 species' datasets.
'Species' dataset											Chosen scenario(s) : 2
Parameter estimates	mean	median	mode	q025	q050	q250	q750	q950	q975		Number of simulated data sets : 1001096
OUTGROUP	50800	52900	65200	16200	20900	38600	64400	74600	76200		Number of selected data sets : 10010
P. cubensis	22800	17300	8230	2870	3720	9100	32000	61400	69100
P. humuli	2750	2290	1860	735	858	1560	3330	5840	7150
t1	4650	4610	4590	1410	1800	3380	5870	7650	8150
t2	6940	7240	8310	2590	3160	5410	8660	9740	9870
µ	0.000153	0.000112	8.28e-05	6.02e-05	6.46e-05	8.56e-05	0.000161	0.00033	0.000443
Bias and precision		OUTGROUP	P. cubensis	P. humuli	t1	t2	µ				Number of simulated data sets : 1001096
Drawn from prior distributions	RMeanAD	0.704	0.568	0.511	0.943	0.441	0.659				Number of selected data sets : 10010
	95% Coverage	0.948	0.958	0.962	0.964	0.972	0.97
Drawn from posterior distributions	RMeanAD	0.46	1.401	0.757	0.486	0.383	1.286
	95% Coverage	0.94	0.97	0.962	0.976	0.956	0.91
Confindence and error	Direct approach	Logistic approach
Confidence global	0.377	0.277									Sample size of the posterior distribution (=simulated datasets closest to observed) : 500
Confidence prior global	0.481	0.472									Direct approach : number of selected data sets : 500 Logistic regression : number of selected data sets : 30000
Confidence prior type I error	0.313	0.388
Confidence prior type II error	0.557	0.494									Direct approach : number of selected data sets : 500 Logistic regression : number of selected data sets : 20005
'3-groups' dataset											Chosen scenario(s) : 5
Parameter estimates	mean	median	mode	q025	q050	q250	q750	q950	q975		Number of simulated data sets : 1000767
OUTGROUP	55300	57000	59400	25200	30100	46700	65600	74500	76200		Number of selected data sets : 10007
P. cubensis EU	14400	10200	4990	2330	3010	6190	17400	42900	55800
P. cubensis USA	8870	5600	3170	1460	1740	3380	9770	28900	41800
P. humuli	4610	3700	3040	1300	1590	2640	5220	9590	13300
ghost	62000	67100	77500	18300	27400	55600	73400	77200	77500
t1	1680	1200	578	166	242	649	2090	4610	6050
t2	13600	10500	7490	2730	3390	6650	17000	34100	43500
t3	40400	34700	17400	7340	9460	20400	57100	87800	94000
µ	8.04e-05	7.27e-05	5.44e-05	5.44e-05	5.55e-05	6.32e-05	8.85e-05	0.00013	0.000151
Bias and precision		OUTGROUP	P. cubensis EU	P. cubensis USA	P. humuli	ghost	t1	t2	t3	µ	Number of simulated data sets : 1000767
Drawn from prior distributions	RMeanAD	0.621	0.573	0.511	0.449	1.338	1.358	0.549	0.323	0.658	Number of selected data sets : 10007
	95% Coverage	0.954	0.966	0.964	0.962	0.944	0.952	0.942	0.97	0.934
Drawn from posterior distributions	RMeanAD	0.315	2.981	5	0.713	0.513	5.441	0.879	1.041	0.699
	95% Coverage	0.952	0.634	0.484	0.988	0.794	0.874	0.984	0.95	0.892
Confindence and error	Direct approach	Logistic approach
Confidence global	0.544	0.512									Sample size of the posterior distribution (=simulated datasets closest to observed) : 500
Confidence prior global	0.524	0.536									Direct approach : number of selected data sets : 100 Logistic regression : number of selected data sets : 50000
Confidence prior type I error	0.117	0.131
Confidence prior type II error	0.158	0.148									Direct approach : number of selected data sets : 100 Logistic regression : number of selected data sets : 20009
'Sequence 2 species' dataset											Number of simulated data sets : 999986
Parameter estimates	mean	median	mode	q025	q050	q250	q750	q950	q975		Number of selected data sets : 9999
P. cubensis	9190	5690	3430	2580	2790	3960	9400	28600	41900
P. humuli	25500	23100	16900	5400	7290	15300	33400	51400	57300
t1	8520	8950	9910	4690	5680	7920	9560	9910	9960
µ	1.05e-07	1.08e-07	1.56e-07	4.21e-08	4.72e-08	7.92e-08	1.34e-07	1.54e-07	1.56e-07
Confindence and error	Direct approach	Logistic approach
Confidence global	0.295	0.225									Sample size of the posterior distribution (=simulated datasets closest to observed) : 500
Confidence prior global	0.451	0.419									Direct approach : number of selected data sets : 500 Logistic regression : number of selected data sets : 20000
Confidence prior type I error	0.33	0.401									Number of simulated data sets : 2000000
Confidence prior type II error	0.568	0.472									Direct approach : number of selected data sets : 500 Logistic regression : number of selected data sets : 20000

## Sheet: T7 Sequenced samples
Supplementary Table T7. Details of the analytical sequencing of 22 gDNA samples of both taxa across 6 selected genomic simple sequence repeats (gSSRs). Affected host plants, consensus sequences, and the respective GenBank submission numbers are indicated.
Isolate code	Host	PC001	PC005	PC006	PC012	PC018	PC021
NY440	Cucumis melo	CGGACTGACTGGCAAATATGGCGATGGCGATGGGTAAAGGCAAAGGCAAAGGCAAAGGCAAAGGCTGGAGGAGCTGGCGTGCTTTCTCGTAGCGCTGCATAGATGCGGGTACAAGTGTGAGGATTTGTGTGTGT-GGATACTGGTGTGAAGGGATGCATGTGTGCAGAATGAGAGTGGCA	GATACGAGACGGTCTAGAAGCCAGCGCAAAATGGCAAAGAAAGAAAGAAAGATAGTGTGAACCAAGAACGCATCGCTCACGAGCGAGGCAGCCAAAGCTAGCGCGTGAAACGAATGCAAGCATTTGCCCCCAGGCAGGATTGAACTACCGACCTTCC-	AGTGTATGCGTGATAGTCGTGAGCAAATCGAAAAGTAGAACTGGCCATGGACGAGTAGAGTAGAGTAGAGTAGAGTAG-----TGTGGAGTAGTAATATTGGTAAGAAAGGCTTTGTGGTGGATACAAAAGAAGCTCTCCCA	TTCGGACCAGTGCCTTAAACTGGCGCCTTAGACCGCTCGGCCAATTGACCACCACACACAAACCACAACCCTTACAAACACACAAACTCACACTAACAACACACTAACAAAACATGCATACCAATGCAACCCAGCGCACCAATACACACACATACACACAAACTGTCCATACACACCGCCTCTTTTCTCCACAATTTGAATCCACCATCCTTTGTTTGCTTGC	ACTTCCTTTTGTCATACCAATCCTTTTCGCACATAAACACACACACATTCCTAATAGCGCAAAATGCCTCTAGCAAGTGGTGCTGGACATTGACCTCATGGCTTGTCGCGTCCTGCTGTTCACGAAGCTTACTACCGCTGTCAAAGTCAGAT	ATCGAGCTGAGATATTGCATAAAAACAGAAAAAAACGCTGAAAAAAACAATCCATCCGGATATCAAGCATAAGGAGACTGTTCGTAGCACCTTTACACTTTACAAGCAAAGCGAATGCAACATACGCGCACCAAGTAC----------GTGTGTGTGTGTGTGGGCAGTGCCCTTCATCTCCAGTGTCTCACCTT
104_02	Cucumis sativus	CGGACTGACTGGCAAATATGGCGATGGCGATGGGTAAAGGCAAAGGCAAAGGCAAAGGCAAAGGCTGGAGGAGCTGGCGTGCTTTCTCGTAGCGCTGCATAGATGCGGGTACAAGTGTGAGGATTTGTGTGTGTTGGATACTGGTGTGAAGGGATGCATGTGTGCAGAATGAGAGTGGCA	GATACGAGACGGTCTAGAAGCCAGCGCAAAATGGCAAAGAAAGAAAGAAAGATAGTGTGAACCAAGAACGCATCGCTCACGAGCGAGGCAGCCAAAGCTAGCGCGTGAAACGAATGCAAGCATTTGCCCCCAGGCAGGATTGAACTACCGACCTTCC-	AGTGTATGCGTGATAGTCGTGAGCAAATCGAAAAGTAGAACTGGCCATGGACGAGTAGAGTAGAGTAGAGTAGAGTAG-----TGTGGAGTAGTAATATTGGTAAGAAAGGCTTTGTGGTGGATACAAAAGAAGCTCTCCCA	TTCGGACCAGTGCCTTAAACTGGCGCCTTAGACCGCTCGGCCAATTGACCACCACACACAAACCACAACCCTTACAAACACACAAACTCACACTAACAACACACTAACAAAACATGCATACCAATGCAACCCAGCGCACCAATACACACACATACACACAAACTGTCCATACACACCGCCTCTTTTCTCCACAATTTGAATCCACCATCCTTTGTTTGCTTGC	ACTTCCTTTTGTCATACCAATCCTTTTCGCACATAAACACACACACATTCCTAATAGCGCAAAATGCCTCTAGCAAGTGGTGCTGGACATTGACCTCATGGCTTGTCGCGTCCTGCTGTTCACGAAGCTTACTACCGCTGTCAAAGTCAGAT	ATCGAGCTGAGATATTGCATAAAAACAGAAAAAAACGCTGAAAAAAACAATCCATCCGGATATCAAGCATAAGGAGACTGTTCGTAGCACCTTTACACTTTACAAGCAAAGCGAATGCAACATACGCGCACCAAGTAC----------GTGTGTGTGTGTGTGGGCAGTGCCCTTCATCTCCAGTGTCTCACCTT
4_95	Cucumis sativus	CGGACTGACTGGCAAATATGGCGATGGCGATGGGTAAAGGCAAAGGCAAAGGCAAAGGCAAAGGCTGGAGGAGCTGGCGTGCTTTCTCGTAGCGCTGCATAGATGCGGGTACAAGTGTGAGGATTTGTGTGTGTTGGATACTGGTGTGAAGGGATGCATGTGTGCAGAATGAGAGTGGCA	GATACGAGACGGTCTAGAAGCCAGCGCAAAATGGCAAAGAAAGAAAGAAAGATAGTGTGAACCAAGAACGCATCGCTCACGAGCGAGGCAGCCAAAGCTAGCGCGTGAAACGAATGCAAGCATTTGCCCCCAGGCAGGATTGAACTACCGACCTTCC-	AGTGTATGCGTGATAGTCGTGAGCAAATCGAAAAGTAGAACTGGCCATGGACGAGTAGAGTAGAGTAGAGTAGAGTAG-----TGTGGAGTAGTAATATTGGTAAGAAAGGCTTTGTGGTGGATACAAAAGAAGCTCTCCCA	TTCGGACCAGTGCCTTAAACTGGCGCCTTAGACCGCTCGGCCAATTGACCACCACACACAAACCACAACCCTTACAAACACACAAACTCACACTAACAACACACAAACAAAACATGCATACCAATGCAACCCAGCGCACCAATACACACACATACACACAAACTGTCCATACACACCGCCTCTTTTCTCCACAATTTGAATCCACCATCCTTTGTTTGCTTGC	ACTTCCTTTTGTCATACCAATCCTTTTCGCACATAAACACACACACATTCCTAATAGCGCAAAATGCCTCTAGCAAGTGGTGCTGGACATTGACCTCATGGCTTGTCGCGTCCTGCTGTTCACGAAGCTTACTACCGCTGTCAAAGTCAGAT	ATCGAGCTGAGATATTGCATAAAAACAGAAAAAAACGCTGAAAAAAACAATCCATCCGGATATCAAGCATAAGGAGACTGTTCGTAGCACCTTTACACTTTACAAGCAAAGCGAATGCAACATACGCGCACCAAGTAC----------GTGTGTGTGTGTGTGGGCAGTGCCCTTCATCTCCAGTGTCTCACCTT
4_04	Cucumis sativus	CGGACTGACTGGCAAATATGGCGATGGCGATGGGTAAAGGCAAAGGCAAAGGCAAAGGCAAAGGCTGGAGGAGCTGGCGTGCTTTCTCGTAGCGCTGCATAGATGCGGGTACAAGTGTGAGGATTTGTGTGTGT-GGATACTGGTGTGAAGGGATGCATGTGTGCAGAATGAGAGTGGCA	GATACGAGACGGTCTAGAAGCCAGCGCAAAATGGCAAAGAAAGAAAGAAAGATAGTGTGAACCAAGAACGCATCGCTCACGAGCGAGGCAGCCAAAGCTAGCGCGTGAAACGAATGCAAGCATTTGCCCCCAGGCAGGATTGAACTACCGACCTTCC-	AGTGTATGCGTGATAGTCGTGAGCAAATCGAAAAGTAGAACTGGCCATGGACGAGTAGAGTAGAGTAGAGTAGAGTAG-----TGTGGAGTAGTAATATTGGTAAGAAAGGCTTTGTGGTGGATACAAAAGAAGCTCTCCCA	TTCGGACCAGTGCCTTAAACTGGCGCCTTAGACCGCTCGGCCAATTGACCACCACACACAAACCACAACCCTTACAAACACACAAACTCACACTAACAACACACAAACAAAACATGCATACCAATGCAACCCAGCGCACCAATACACACACATACACACAAACTGTCCATACACACCGCCTCTTTTCTCCACAATTTGAATCCACCATCCTTTGTTTGCTTGC	ACTTCCTTTTGTCATACCAATCCTTTTCGCACATAAACACACACACATTCCTAATAGCGCAAAATGCCTCTAGCAAGTGGTGCTGGACATTGACCTCATGGCTTGTCGCGTCCTGCTGTTCACGAAGCTTACTACCGCTGTCAAAGTCAGAT	ATCGAGCTGAGATATTGCATAAAAACAGAAAAAAACGCTGAAAAAAACAATCCATCCGGATATCAAGCATAAGGAGACTGTTCGTAGCACCTTTACACTTTACAAGCAAAGCGAATGCAACATACGCGCACCAAGTAC----------GTGTGTGTGTGTGTGGGCAGTGCCCTTCATCTCCAGTGTCTCACCTT
43_06	Cucumis sativus	CGGACTGACTGGCAAATATGGCGATGGCGATGGGTAAAGGCAAAGGCAAAGGCAAAGGCAAAGGCTGGAGGAGCTGGCGTGCTTTCTCGTAGCGCTGCATAGATGCGGGTACAAGTGTGAGGATTTGTGTGTGTTGGATACTGGTGTGAAGGGATGCATGTGTGCAGAATGAGAGTGGCA	GATACGAGACGGTCTAGAAGCCAGCGCAAAATGGCAAAGAAAGAAAGAAAGATAGTGTGAACCAAGAACGCATCGCTCACGAGCGAGGCAGCCAAAGCTAGCGCGTGAAACGAATGCAAGCATTTGCCCCCAGGCAGGATTGAACTACCGACCTTCC-	AGTGTATGCGTGATAGTCGTGAGCAAATCGAAAAGTAGAACTGGCCATGGACGAGTAGAGTAGAGTAGAGTAGAGTAG-----TGTGGAGTAGTAATATTGGCAAGAAAGGCTTTGTGGTGGATACAAAAGAAGCTCTCCCA	TTCGGACCAGTGCCTTAAACTGGCGCCTTAGACCGCTCGGCCAATTGACCACCACACACAAACCACAACCCTTACAAACACACAAACTCACACTAACAACACACAAACAAAACATGCATACCAATGCAACCCAGCGCACCAATACACACACATACACACAAACTGTCCATACACACCGCCTCTTTTCTCCACAATTTGAATCCACCATCCTTTGTT-GCTTGC	ACTTCCTTTTGTCATACCAATCCTTTTCGCACATAAACACACACACATTCCTAATAGCGCAAAATGCCTCTAGCAAGTGGTGCTGGACATTGACCTCATGGCTTGTCGCGTCCTGCTGTTCACGAAGCTTACTACCGCTGTCAAAGTCAGAT	ATCGAGCTGAGATATTGCATAAAAACAGAAAAAAACGCTGAAAAAAACAATCCATCCGGATATCAAGCATAAGGAGACTGTTCGTAGCACCTTTACACTTTACAAGCAAAGCGAATGCAACATACGCGCACCAAGTAC------------GTGTGTGTGTGTGGGCAGTGCCCTTCATCTCCAGTGTCTCACCTT
F_04	Cucumis sativus	CGGACTGACTGGCAAATATGGCGATGGCGATGGGTAAAGGCAAAGGCAAAGGCAAAGGCAAAGGCTGGAGGAGCTGGCGTGCTTTCTCGTAGCGCTGCATAGATGCGGGTACAAGTGTGAGGATTTGTGTGTGT-GGATACTGGTGTGAAGGGATGCATGTGTGCAGAATGAGAGTGGCA	GATACGAGACGGTCTAGAAGCCAGCGCAAAATGGCAAAGAAAGAAAG--------CGTGAGCCAAGAACGCATCGCTCACGAGCGAGACAGCCAAAGCTCGCGCGTGAAACGAATGCAAGCATTTGCCCCCAGGCAGGATTGAACTACCGACCTTCC-	AGTGTATGCGTGATAGTCGTGAGCAAATCGAAAAGTAGAACTGGCCATGGACGAGTAGAGTAGAGTAGAGTAGAGTAGAGTAGTGTGGAGTAGTAATATTGGTAAGGAAGGCTTTGTGGTGGATACAAAAGAAGCTCTCCCA	TTCGGACCAGTGCCTTAAACTGGCGCCTTAGACCGCTCGGCCAATTGACCACCACACACAAACCACAACCCTTACAAACACACAAACTCACACTAACAACACACTAACAAAACATGCATACCAATGCAACCCAGCGCACCAATACACACACATACACACAAACTGTCCATACACACCGCCTCTTTTCTCCACAATTTGAATCCACCATCCTTTGTTTGCTTGC	ACTTCCTTTTGTCATACCAATCCTTTTCGCACATAAACACACACACATTCCTACTAGCGCAAAATGCCTCTAGCAAGTGGTGCTGGACATTGACCTCATGGCTTGTCGTGTCCTGCTGTTCACGAAGCTTACTACCGCTGTCAAAGTCAGAT	ATCGAGCTGAGATATTGCATAAAAACAGAAAAAAACGCTGAAAAAAACAATCCATCCGGATATCAAGCATAAGGAGACTGTTCGTAGCACCTTTACACTTTACAAGCAAAGCGAATGCAACATACGCGCACCAAGTACGTGTGTGTGTGTGTGTGTGTGTGTGGGCAGTACCCTTCATCTCCAGTGTCTCACCTT
NC14	Cucumis sativus	CGGACTGACTGGCAAATATGGCGATGGCGATGGGTAAAGGCAAAGGCAAAGGCAAAGGCAAAGGCTGGAGGAGCTGGCGTGCTTTCTCGTAGCGCTGCATAGATGCGGGTACAAGTGTGAGGATTTGTGTGTGTTGGATACTGGTGTGAAGGGATGCATGTGTGCAGAATGAGAGTGGCA	GATACGAGACGGTCTAGAAGCCAGCGCAAAATAGCAAAGAAAGAAAGAAAGATAGTGTGAACCAAGAACGCATCGCTCACGAGCGAGGCAGCCAAAGCTAGCGCGTGAAACGAATGCAAGCATTTGCCCCCAGGCAGGATTGAACTACCGACCTTCC-	AGTGTATGCGTGATAGTCGTGAGCAAATCGAAAAGTAGAACTGGCCATGGACGAGTAGAGTAGAGTAGAGTAGAGTAG-----TGTGGAGTAGTAATATTGGTAAGAAAGGCTTTGTGGTGGATACAAAAGAAGCTCTCCCA	TTCGGACCAGTGCCTTAAACTGGCGCCTTAGACCGCTCGGCCAATTGACCACCACACACAAACCACAACCCTTACAAACACACAAACTCACACTAACAACACACAAACAAAACATGCATACCAATGCAACCCAGCGCACCAATACACACACATACACACAAACTGTCCATACACACCGCCTCTTTTCTCCACAATTTGAATCCACCATCCTTTGTTTGCTTGC	ACTTCCTTTTGTCATACCAATCCTTTTCGCACATAAACACACACACATTCCTAATAGCGCAAAATGCCTCTAGCAAGTGGTGCTGGACATTGACCTCATGGCTTGTCGCGTCCTGCTGTTCACGAAGCTTACTACCGCTGTCAAAGTCAGAT	ATCGAGCTGAGATATTGCATAAAAACAGAAAAAAACGCTGAAAAAAACAATCCATCCGGATATCAAGCATAAGGAGACTGTTCGTAGCACCTTTACACTTTACAAGCAAAGCGAATGCAACATACGCGCACCAAGTAC----------GTGTGTGTGTGTGTGGGCAGTGCCCTTCATCTCCAGTGTCTCACCTT
NC17	Cucumis sativus	CGGACTGACTGGCAAATATGGCGATGGCGATGGGTAAAGGCAAAGGCAAAGGCAAAGGCAAAGGCTGGAGGAGCTGGCGTGCTTTCTCGTAGCGCTGCATAGATGCGGGTACAAGTGTGAGGATTTGTGTGTGT-GGATACTGGTGTGAAGGGATGCATGTGTGCAGAATGAGAGTGGCA	GATACGAGACGGTCTAGAAGCCAGCGCAAAATGGCAAAGAAAGAAAGAAAGATAGTGTGAACCAAGAACGCATCGCTCACGAGCGAGGCAGCCAAAGCTAGCGCGTGAAACGAATGCAAGCATTTGCCCCCAGGCAGGATTGAACTACCGACCTTCC-	AGTGTATGCGTGATAGTCGTGAGCAAATCGAAAAGTAGAACTGGCCATGGACGAGTAGAGTAGAGTAGAGTAGAGTAG-----TGTGGAGTAGTAATATTGGTAAGAAAGGCTTTGTGGTGGATACAAAAGAAGCTCTCCCA	TTCGGACCAGTGCCTTAAACTGGCGCCTTAGACCGCTCGGCCAATTGACCACCACACACAAACCACAACCCTTACAAACACACAAACTCACACTAACAACACACTAACAAAACATGCATACCAATGCAACCCAGCGCACCAATACACACACATACACACAAACTGTCCATACACACCGCCTCTTTTCTCCACAATTTGAATCCACCATCCTTTGTTTGCTTGC	ACTTCCTTTTGTCATACCAATCCTTTTCGCACATAAACACACACACATTCCTAATAGCGCAAAATGCCTCTAGCAAGTGGTGCTGGACATTGACCTCATGGCTTGTCGCGTCCTGCTGTTCACGAAGCTTACTACCGCTGTCAAAGTCAGAT	ATCGAGCTGAGATATTGCATAAAAACAGAAAAAAACGCTGAAAAAAACAATCCATCCGGATATCAAGCATAAGGAGACTGTTCGTAGCACCTTTACACTTTACAAGCAAAGCGAATGCAACATACGCGCACCAAGTAC----------GTGTGTGTGTGTGTGGGCAGTACCCTTCATCTCCAGTGTCTCACCTT
NC04	Cucumis sativus	CGGACTGACTGGCAAATATGGCGATGGCGATGGGTAAAGGCAAAGGCAAAGGCAAAGGCAAAGGCTGGAGGAGCTGGCGTGCTTTCTCGTAGCGCTGCATAGATGCGGGTACAAGTGTGAGGATTTGTGTGTGT-GGATACTGGTGTGAAGGGATGCATGTGTGCAGAATGAGAGTGGCA	GATACGAGACGGTCTAGAAGCCAGCGCAAAATGGCAAAGAAAGAAAGAAAGATAGTGTGAACCAAGAACGCATCGCTCACGAGCGAGGCAGCCAAAGCTAGCGCGTGAAACGAATGCAAGCATTTGCCCCCAGGCAGGATTGAACTACCGACCTTCC-	AGTGTATGCGTGATAGTCGTGAGCAAATCGAAAAGTAGAACTGGCCATGGACGAGTAGAGTAGAGTAGAGTAGAGTAG-----TGTGGAGTAGTAATATTGGTAAGAAAGGCTTTGTGGTGGATACAAAAGAAGCTCTCCCA	TTCGGACCAGTGCCTTAAACTGGCGCCTTAGACCGCTCGGCCAATTGACCACCACACACAAACCACAACCCTTACAAACACACAAACTCACACTAACAACACACAAACAAAACATGCATACCAATGCAACCCAGCGCACCAATACACACACATACACACAAACTGTCCATACACACCGCCTCTTTTCTCCACAATTTGAATCCACCATCCTTTGTTTGCTTGC	ACTTCCTTTTGTCATACCAATCCTTTTCGCACATAAACACACACACATTCCTAATAGCGCAAAATGCCTCTAGCAAGTGGTGCTGGACATTGACCTCATGGCTTGTCGCGTCCTGCTGTTCACGAAGCTTACTACCGCTGTCAAAGTCAGAT	ATCGAGCTGAGATATTGCATAAAAACAGAAAAAAACGCTGAAAAAAACAATCCATCCGGATATCAAGCATAAGGAGACTGTTCGTAGCACCTTTACACTTTACAAGCAAAGCGAATGCAACATACGCGCACCAAGTAC----------GTGTGTGTGTGTGTGGGCAGTGCCCTTCATCTCCAGTGTCTCACCTT
NC05	Cucumis sativus	CGGACTGACTGGCAAATATGGCGATGGCGATGGGTAAAGGCAAAGGCAAAGGCAAAGGCAAAGGCTGGAGGAGCTGGCGTGCTTTCTCGTAGCGCTGCATAGATGCGGGTACAAGTGTGAGGATTTGTGTGTGT-GGATACTGGTGTGAAGGGATGCATGTGTGCAGAATGAGAGTGGCA	GATACGAGACGGTCTAGAAGCCAGCGCAAAATGGCAAAGAAAGAAAGAAAGATAGTGTGAACCAAGAACGCATCGCTCACGAGCGAGGCAGCCAAAGCTAGCGCGTGAAACGAATGCAAGCATTTGCCCCCAGGCAGGATTGAACTACCGACCTTCC-	AGTGTATGCGTGATAGTCGTGAGCAAATCGAAAAGTAGAACTGGCCATGGACGAGTAGAGTAGAGTAGAGTAGAGTAG-----TGTGGAGTAGTAATATTGGTAAGAAAGGCTTTGTGGTGGATACAAAAGAAGCTCTCCCA	TTCGGACCAGTGCCTTAAACTGGCGCCTTAGACCGCTCGGCCAATTGACCACCACACACAAACCACAACCCTTACAAACACACAAACTCACACTAACAACACACAAACAAAACATGCATACCAATGCAACCCAGCGCACCAATACACACACATACACACAAACTGTCCATACACACCGCCTCTTTTCTCCACAATTTGAATCCACCATCCTTTGTTTGCTTGC	ACTTCCTTTTGTCATACCAATCCTTTTCGCACATAAACACACACACATTCCTAATAGCGCAAAATGCCTCTAGCAAGTGGTGCTGGACATTGACCTCATGGCTTGTCGCGTCCTGCTGTTCACGAAGCTTACTACCGCTGTCAAAGTCAGAT	ATCGAGCTGAGATATTGCATAAAAACAGAAAAAAACGCTGAAAAAAACAATCCATCCGGATATCAAGCATAAGGAGACTGTTCGTAGCACCTTTACACTTTACAAGCAAAGCGAATGCAACATACGCGCACCAAGTAC----------GTGTGTGTGTGTGTGGGCAGTGCCCTTCATCTCCAGTGTCTCACCTT
NC08	Cucumis sativus	CGGACTGACTGGCAAATATGGCGATGGCGATGGGTAAAGGCAAAGGCAAAGGCAAAGGCAAAGGCTGGAGGAGCTGGCGTGCTTTCTCGTAGCGCTGCATAGATGCGGGTACAAGTGTGAGGATTTGTGTGTGT-GGATACTGGTGTGAAGGGATGCATGTGTGCAGAATGAGAGTGGCA	GATACGAGACGGTCTAGAAGCCAGCGCAAAATGGCAAAGAAAGAAAGAAAGATAGTGTGAACCAAGAACGCATCGCTCACGAGCGAGGCAGCCAAAGCTAGCGCGTGAAACGAATGCAAGCATTTGCCCCCAGGCAGGATTGAACTACCGACCTTCC-	AGTGTATGCGTGATAGTCGTGAGCAAATCGAAAAGTAGAACTGGCCATGGACGAGTAGAGTAGAGTAGAGTAG----------TGTGGAGTAGTAATATTGGTAAGGAAGGCTTTGTGGTGGATACAAAAGAAGCTCTCCCA	TTCGGACCAGTGCCTTAAACTGGCGCCTTAGACCGCTCGGCCAATTGACCACCACACACAAACCACAACCCTTACAAACACACAAACTCACACTAACAACACACTAACAAAACATGCATACCAATGCAACCCAGCGCACCAATACACACACATACACACAAACTGTCCATACACACCGCCTCTTTTCTCCACAATTTGAATCCACCATCCTTTGTTTGCTTGC	ACTTCCTTTTGTCATACCAATCCTTTTCGCACATAAACACACACACATTCCTAATAGCGCAAAATGCCTCTAGCAAGTGGTGCTGGACATTGACCTCATGGCTTGTCGCGTCCTGCTGTTCACGAAGCTTACTACCGCTGTCAAAGTCAGAT	ATCGAGCTGAGATATTGCATAAAAACAGAAAAAAACGCTGAAAAAAACAATCCATCCGGATATCAAGCATAAGGAGACTGTTCGTAGCACCTTTACACTTTACAAGCAAAGCGAATGCAACATACGCGCACCAAGTAC----------GTGTGTGTGTGTGTGGGCAGTGCCCTTCATCTCCAGTGTCTCACCTT
NC09	Cucumis sativus	CGGACTGACTGGCAAATATGGCGATGGCGATGGGTAAAGGCAAAGGCAAAGGCAAAGGCAAAGGCTGGAGGAGCTGGCGTGCTTTCTCGTAGCGCTGCATAGATGCGGGTACAAGTGTGAGGATTTGTGTGTGT-GGATACTGGTGTGAAGGGATGCATGTGTGCAGAATGAGAGTGGCA	GATACGAGACGGTCTAGAAGCCAGCGCAAAATGGCAAAGAAAGAAAG--------CGTGAACCAAGAACGCATCGCTCACGAGCGAGGCAGCCAAAGCTAGCGCGTGAAACGAATGCAAGCATTTGCCCCCAGGCAGGATTGAACTACCGACCTTCC-	AGTGTATGCGTGATAGTCGTGAGCAAATCGAAAAGTAGAACTGGCCATGGACGAGTAGAGTAGAGTAG---------------TGTGGAGTAGTAATATTGGTAAGGAAGGCTTTGTGGTGGATACAAAAGAAGCTCTCCCA	TTCGGACCAGTGCCTTAAACTGGCGCCTTAGACCGCTCGGCCAATTGACCACCACACACAAACCACAACCCTTACAAACACACAAACTCACACTAACAACACACTAACAAAATATGCATACCAATGCAACCCAGCGCACCAATACACACACATACACACAAACTGTCCATACACACCGCCTCTTTTCTCCACAATTTGAATCCACCATCCTTTGTTTGCTTGC	ACTTCCTTTTGTCATACCAATCCTTTTCGCACATAAACACACACACATTCCTAATAGCGCAAAATGCCTCTAGCAAGTGGTGCTGGACATTGACCTCATGGCTTGTCGCGTCCTGCTGTTCACGAAGCTTACTACCGCTGTCAAAGTCAGAT	ATCGAGCTGAGATATTGCATAAAAACAGAAAAAAACGCTGAAAAAAACAATCCATCCGGATATCAAGCATAAGGAGACTGTTCGTAGCACCTTTACACTTTACAAGCAAAGCGAATGCAACATACGCGCACCAAGTAC----------GTGTGTGTGTGTGTGGGCAGTGCCCTTCATCTCCAGTGTCTCACCTT
NY423	Cucumis sativus	CGGACTGACTGGCAAATATGGCGATGGCGATGGGTAAAGGCAAAGGCAAAGGCAAAGGCAAAGGCTGGAGGAGCTGGCGTGCTTTCTCGTAGCGCTGCATAGATGCGGGTACAAGTGTGAGGATTTGTGTGTGT-GGATACTGGTGTGAAGGGATGCATGTGTGCAGAATGAGAGTGGCA	GATACGAGACGGTCTAGAAGCCAGCGCAAAATGGCAAAGAAAGAAAGAAAGATAGTGTGAACCAAGAACGCATCGCTCACGAGCGAGGCAGCCAAAGCTAGCGCGTGAAACGAATGCAAGCATTTGCCCCCAGGCAGGATTGAACTACCGACCTTCC-	AGTGTATGCGTGATAGTCGTGAGCAAATCGAAAAGTAGAACTGGCCATGGACGAGTAGAGTAGAGTAGAGTAG----------TGTGGAGTAGTAATATTGGTAAGGAAGGCTTTGTGGTGGATACAAAAGAAGCTCTCCCA	TTCGGACCAGTGCCTTAAACTGGCGCCTTAGACCGCTCGGCCAATTGACCACCACACACAAACCACAACCCTTACAAACACACAAACTCACACTAACAACACACTAACAAAACATGCATACCAATGCAACCCAGCGCACCAATACACACACATACACACAAACTGTCCATACACACCGCCTCTTTTCTCCACAATTTGAATCCACCATCCTTTGTTTGCTTGC	ACTTCCTTTTGTCATACCAATCCTTTTCGCACATAAACACACACACATTCCTAATAGCGCAAAATGCCTCTAGCAAGTGGTGCTGGACATTGACCTCATGGCTTGTCGCGTCCTGCTGTTCACGAAGCTTACTACCGCTGTCAAAGTCAGAT	ATCGAGCTGAGATATTGCATAAAAACAGAAAAAAACGCTGAAAAAAACAATCCATCCGGATATCAAGCATAAGGAGACTGTTCGTAGCACCTTTACACTTTACAAGCAAAGCGAATGCAACATACGCGCACCAAGTAC------GTGTGTGTGTGTGTGTGTGGGCAGTACCCTTCATCTCCAGTGTCTCACCTT
U191	Cucumis sativus	CGGACTGACTGGCAAATATGGCGATGGCGATGGGTAAAGGCAAAGGCAAAGGCAAAGGCAAAGGCTGGAGGAGCTGGCGTGCTTTCTCGTAGCGCTGCATAGATGCGGGTACAAGTGTGAGGATTTGTGTGTGTTGGATACTGGTGTGAAGGGATGCATGTGTGCAGAATGAGAGTGGCA	GATACGAGACGGTCTAGAAGCCAGCGCAAAATGGCAAAGAAAGAAAGA----AAGCGTGAACCAAGAACGCATCGCTCACGAGCGAGGCAGCCAAAGCTAGCGCGTGAAACGAATGCAAGCATTTGCCCCCAGGCAGGATTGAACTACCGACCTTCC-	AGTGTATGCGTGATAGTCGTGAGCAAATCGAAAAGTAGAACTGGCCATGGACGAGTAGAGTAGAGTAGAGTAG----------TGTGGAGTAGTAATATTGGTAAGGAAGGCTTTGTGGTGGATACAAAAGAAGCTCTCCCA	TTCGGACCAGTGCCTTAAACTGGCGCCTTAGACCGCTCGGCCAATTGACCACCATACACAAACCACAACCCTTACAAACACACAAACTCACACTAACAACACACTAACAAAATATGCATACCAATGCAACCCAGCGCACCAATACACACACATACACACAAACTGTCCATACACACCGCCTCTTTTCTCCACAATTTGAATCCACCATCCTTTGTTTGCTTGC	ACTTCCTTTTGTCATACCAATCCTTTTCGCACATAAACACACACACATTCCTACTAGCGCAAAATGCCTCTAGCAAGTGGTGCTGGACATTGACCTCATGGCTTGTCGCGTCCTGCTGTTCACGAAGCTTACTACCGCTGTCAAAGTCAGAT	ATCGAGCTGAGATATTGCATAAAAACAGAAAAAAACGCTGAAAAAAACAATCCACCCGGATATCAAGCATAAGGAGACTGTTCGTAGCACCTTTACACTTTACAAGCAAAGCGAATGCAACATACGCGCACCAAGTAC------GTGTGTGTGTGTGTGTGTGGGCAGTGCCCTTCATCTCCAGTGTCTCACCTT
U196	Cucumis sativus	CGGACTGACTGGCAAATATGGCGATGGCGATGGGTAAAGGCAAAGGCAAAGGCAAAGGCAAAGGCTGGAGGAGCTGGCGTGCTTTCTCGTAGCGCTGCATAGATGCGGGTACAAGTGTGAGGATTTGTGTGTGT-GGATACTGGTGTGAAGGGATGCATGTGTGCAGAATGAGAGTGGCA	GATACGAGACGGTCTAGAAGCCAGCGCAAAATGGCAAAGAAAGAAAGA----AAGCGTGARCCAAGAACGCATCGCTCACGAGCGAGGCAGCCAAAGCTAGCGCGTGAAACGAATGCAAGCATTTGCCCCCAGGCAGGATTGAACTACCGACCTTCC-	AGTGTATGCGTGATAGTCGTGAGCAAATCGAAAAGTAGAACTGGCCATGGACGAGTAGAGTAGAGTAGAGTAGAGTAG-----TGTGGAGTAGTAATATTGGTAAGGAAGGCTTTGTGGTGGATACAAAAGAAGCTCTCCCA	TTCGGACCAGTGCCTTAAACTGGCGCCTTAGACCGCTCGGCCAATTGACCACCACACACAAACCACAACCCTTACAAACACACAAACTCACACTAACAACACACTAACAAAACATGCATACCAATGCAACCCAGCGCACCAATACACACACATACACACAAACTGTCCATACACACCGCCTCTTTTCTCCACAATTTGAATCCACCATCCTTTGTTTGCTTGC	ACTTCCTTTTGTCATACCAATCCTTTTCGCACATAAACACACACACATTCCTAATAGCGCAAAATGCCTCTAGCAAGTGGTGCTGGACATTGACCTCATGGCTTGTCGCGTCCTGCTGTTCACGAAGCTTACTACCGCTGTCAAAGTCAGAT	ATCGAGCTGAGATATTGCATAAAAACAGAAAAAAACGCTGAAAAAAACAATCCATCCGGATATCAAGCATAAGGAGACTGTTCGTAGCACCTTTACACTTTACAAGCAAAGCGAATGCAACATACGCGCACCAAGTAC----------GTGTGTGTGTGTGTGGGCAGTACCCTTCATCTCCAGTGTCTCACCTT
U197	Cucumis sativus	CGGACTGACTGGCAAATATGGCGATGGCGATGGGTAAAGGCAAAGGCAAAGGCAAAGGCAAAGGCTGGAGGAGCTGGCGTGCTTTCTCGTAGCGCTGCATAGATGCGGGTACAAGTGTGAGGATTTGTGTGTGT-GGATACTGGTGTGAAGGGATGCATGTGTGCAGAATGAGAGTGGCA	GATACGAGACGGTCTAGAAGCCAGCGCAAAATGGCAAAGAAAGAAAGA----AAGCGTGAGCCAAGAACGCATCGCTCACGAGCGAGGCAGCCAAAGCTAGCGCGTGAAACGAATGCAAGCATTTGCCCCCAGGCAGGATTGAACTACCGACCTTCC-	AGTGTATGCGTGATAGTCGTGAGCAAATCGAAAAGTAGAACTGGCCATGGACGAGTAGAGTAGAGTAGAGTAGAGTAG-----TGTGGAGTAGTAATATTGGTAAGAAAGGCTTTGTGGTGGATACAAAAGAAGCTCTCCCA	TTCGGACCAGTGCCTTAAACTGGCGCCTTAGACCGCTCGGCCAATTGACCACCACACACAAACCACAACCCTTACAAACACACAAACTCACACTAACAACACACAAACAAAACATGCATACCAATGCAACCCAGCGCACCAATACACACACATACACACAAACTGTCCATACACACCGCCTCTTTTCTCCACAATTTGAATCCACCATCCTTTGTTTGCTTGC	ACTTCCTTTTGTCATACCAATCCTTTTCGCACATAAACACACACACATTCCTAATAGCGCAAAATGCCTCTAGCAAGTGGTGCTGGACATTGACCTCATGGCTTGTCGCGTCCTGCTGTTCACGAAGCTTACTACCGCTGTCAAAGTCAGAT	ATCGAGCTGAGATATTGCATAAAAACAGAAAAAAACGCTGAAAAAAACAATCCATCCGGATATCAAGCATAAGGAGACTGTTCGTAGCACCTTTACACTTTACAAGCAAAGCGAATGCAACATACGCGCACCAAGTAC------GTGTGTGTGTGTGTGTGTGGGCAGTACCCTTCATCTCCAGTGTCTCACCTT
NC15	Cucurbita pepo	CGGACTGACTGGCAAATATGGCGATGGCGATGGGTAAAGGCAAAGGCAAAGGCAAAGGCAAAGGCTGGAGGAGCTGGCGTGCTTTCTCGTAGCGCTGCATAGATGCGGGTACAAGTGTGAGGATTTGTGTGTGT-GGATACTGGTGTGAAGGGATGCATGTGTGCAGAATGAGAGTGGCA	GATACGAGACGGTCTAGAAGCCAGCGCAAAATGGCAAAGAAAGAAAGAAAGATAGTGTGAACCAAGAACGCATCGCTCACGAGCGAGGCAGCCAAAGCTAGCGCGTGAAACGAATGCAAGCATTTGCCCCCAGGCAGGATTGAACTACCGACCTTCC-	AGTGTATGCGTGATAGTCGTGAGCAAATCGAAAAGTAGAACTGGCCATGGACGAGTAGAGTAGAGTAGAGTAGAGTAG-----TGTGGAGTAGTAATATTGGTAAGAAAGGCTTTGTGGTGGATACAAAAGAAGCTCTCCCA	TTCGGACCAGTGCCTTAAACTGGCGCCTTAGACCGCTCGGCCAATTGACCACCACACACAAACCACAACCCTTACAAACACACAAACTCACACTAACAACACACTAACAAAATATGCATACCAATGCAACCCAGCGCACCAATACACACACATACACACAAACTGTCCATACACACCGCCTCTTTTCTCCACAATTTGAATCCACCATCCTTTGTTTGCTTGC	ACTTCCTTTTGTCATACCAATCCTTTTCGCACATAAACACACACACATTCCTAATAGCGCAAAATGCCTCTAGCAAGTGGTGCTGGACATTGACCTCATGGCTTGTCGCGTCCTGCTGTTCACGAAGCTTACTACCGCTGTCAAAGTCAGAT	ATCGAGCTGAGATATTGCATAAAAACAGAAAAAAACGCTGAAAAAAACAATCCATCCGGATATCAAGCATAAGGAGACTGTTCGTAGCACCTTTACACTTTACAAGCAAAGCGAATGCAACATACGCGCACCAAGTAC------------GTGTGTGTGTGTGGGCAGTGCCCTTCATCTCCAGTGTCTCACCTT
A_02	Humulus lupulus	CGGACTGACTGGCAAATATGGCGATGGCGATGGGTAAAGGCAAAGGCAAAGGCAAAGGCAAAGGCTGGAGGAGCTGGCGTGCTTTCTCGTAGCGCTGCATAGATGCGGGTACAAGTGTGAGGATTTGTGTGTGT-GGATACTGGTGTGAAGGGATGCATGTGTGCAGAATGAGAGTGGCA	GATACGAGACGGTCTAGAAGCCAGCGCAAAATGGCAAAGAAAGAAAG--------CGTGAGCCAAGAACGCATCGCTCACGAGCGAGACAGCCAAAGCTCGCGCGTGAAACGAATGCAAGCATTTGCCCCCAGGCAGGATTGAACTACCGACCTTCC-	AGTGTATGCGTGATAGTCGTGAGCAAATCGAAAAGTAGAACTGGCCATGGACGAGTAGAGTAGAGTAGAGTAGAGTAG-----TGTGGAGTAGTAATATTGGTAAGGAAGGCTTTGTGGTGGATACAAAAGAAGCTCTCCCA	TTCGGACCAGTGCCTTAAACTGGCGCCTTAGACCGCTCGGCCAATTGACCACCACACACAAACCACAACCCTTACAAACACACAAACTCACACTAACAACACACTAACAAAACATGCATACCAATGCAACCCAGCGCACCAATACACACACATACACACAAACTGTCCATACACACCGCCTCTTTTCTCCACAATTTGAATCCACCATCCTTTGTTTGCTTGC	ACTTCCTTTTGTCATACCAATCCTTTTCGCACATAAACACACACACATTCCTACTAGCGCAAAATGCCTCTAGCAAGTGGTGCTGGACATTGACCTCATGGCTTGTCGTGTCCTGCTGTTCACGAAGCTTACTACCGCTGTCAAAGTCAGAT	ATCGAGCTGAGATATTGCATAAAAACAGAAAAAAACGCTGAAAAAAACAATCCATCCGGATATCAAGCATAAGGAGACTGTTCGTAGCACCTTTACACTTTACAAGCAAAGCGAATGCAACATACGCGCACCAAGTACGTGTGTGTGTGTGTGTGTGTGTGTGGGCAGTACCCTTCATCTCCAGTGTCTCACCTT
D_12	Humulus lupulus	CGGACTGACTGGCAAATATGGCGATGGCGATGGGTAAAGGCAAAGGCAAAGGCAAAGGCAAAGGCTGGAGGAGCTGGCGTGCTTTCTCGTAGCGCTGCATAGATGCGGGTACAAGTGTGAGGATTTGTGTGTGT-GGATACTGGTGTGAAGGGATGCATGTGTGCAGAATGAGAGTGGCA	GATACGAGACGGTCTAGAAGCCAGCGCAAAATGGCAAAGAAAGAAAG--------CGTGAGCCAAGAACGCATCGCTCACGAGCGAGACAGCCAAAGCTCGCGCGTGAAACGAATGCAAGCATTTGCCCCCAGGCAGGATTGAACTACCGACCTTCC-	AGTGTATGCGTGATAGTCGTGAGCAAATCGAAAAGTAGAACTGGCCATGGACGAGTAGAGTAGAGTAGAGTAGAGTAG-----TGTGGAGTAGTAATATTGGTAAGGAAGGCTTTGTGGTGGATACAAAAGAAGCTCTCCCA	TTCGGACCAGTGCCTTAAACTGGCGCCTTAGACCGCTCGGCCAATTGACCACCACACACAAACCACAACCCTTACAAACACACAAACTCACACTAACAACACACTAACAAAACATGCATACCAATGCAACCCAGCGCACCAATACACACACATACACACAAACTGTCCATACACACCGCCTCTTTTCTCCACAATTTGAATCCACCATCCTTTGTTTGCTTGC	ACTTCCTTTTGTCATACCAATCCTTTTCGCACATAAACACACACACATTCCTACTAGCGCAAAATGCCTCTAGCAAGTGGTGCTGGACATTGACCTCATGGCTTGTCGCGTCCTGCTGTTCACGAAGCTTACTACCGCTGTCAAAGTCAGAT	ATCGAGCTGAGATATTGCATAAAAACAGAAAAAAACGCTGAAAAAAACAATCCATCCGGATATCAAGCATAAGGAGACTGTTCGTAGCACCTTTACACTTTACAAGCAAAGCGAATGCAACATACGCGCACCAAGTACGTGTGTGTGTGTGTGTGTGTGTGTGGGCAGTACCCTTCATCTCCAGTGTCTCACCTT
F_01	Humulus lupulus	CGGACTGACTGGCAAATATGGCGATGGCGATGGGTAAAGGCAAAGGCAAAGGCAAAGGCAAAGGCTGGAGGAGCTGGCGTGCTTTCTCGTAGCGCTGCATAGATGCGGGTACAAGTGTGAGGATTTGTGTGTGT-GGATACTGGTGTGAAGGGATGCATGTGTGCAGAATGAGAGTGGCA	GATACGAGACGGTCTAGAAGCCAGCGCAAAATGGCAAAGAAAGAAAG--------CGTGAGCCAAGAACGCATCGCTCACGAGCGAGACAGCCAAAGCTCGCGCGTGAAACGAATGCAAGCATTTGCCCCCAGGCAGGATTGAACTACCGACCTTCC-	AGTGTATGCGTGATAGTCGTGAGCAAATCGAAAAGTAGAACTGGCCATGGACGAGTAGAGTAGAGTAGAGTAGAGTAG-----TGTGGAGTAGTAATATTGGTAAGGAAGGCTTTGTGGTGGATACAAAAGAAGCTCTCCCA	TTCGGACCAGTGCCTTAAACTGGCGCCTTAGACCGCTCGGCCAATTGACCACCACACACAAACCACAACCCTTACAAACACACAAACTCACACTAACAACACACTAACAAAACATGCATACCAATGCAACCCAGCGCACCAATACACACACATACACACAAACTGTCCATACACACCGCCTCTTTTCTCCACAATTTGAATCCACCATCCTTTGTTTGCTTGC	ACTTCCTTTTGTCATACCAATCCTTTTCGCACATAAACACACACACATTCCTACTAGCGCAAAATGCCTCTAGCAAGTGGTGCTGGACATTGACCTCATGGCTTGTCGTGTCCTGCTGTTCACGAAGCTTACTACCGCTGTCAAAGTCAGAT	ATCGAGCTGAGATATTGCATAAAAACAGAAAAAAACGCTGAAAAAAACAATCCATCCGGATATCAAGCATAAGGAGACTGTTCGTAGCACCTTTACACTTTACAAGCAAAGCGAATGCAACATACGCGCACCAAGTACGTGTGTGTGTGTGTGTGTGTGTGTGGGCAGTACCCTTCATCTCCAGTGTCTCACCTT
I_03	Humulus lupulus	CGGACTGACTGGCAAATATGGCGATGGCGATGGGTAAAGGCAAAGGCAAAGGCAAAGGCAAAGGCTGGAGGAGCTGGCGTGCTTTCTCGTAGCGCTGCATAGATGCGGGTACAAGTGTGAGGATTTGTGTGTGT-GGATACTGGTGTGAAGGGATGCATGTGTGCAGAATGAGAGTGGCA	GATACGAGACGGTCTAGAAGCCAGCGCAAAATGGCAAAGAAAGAAAG--------CGTGAGCCAAGAACGCATCGCTCACGAGCGAGACAGCCAAAGCTCGCGCGTGAAACGAATGCAAGCATTTGCCCCCAGGCAGGATTGAACTACCGACCTTCC-	AGTGTATGCGTGATAGTCGTGAGCAAATCGAAAAGTAGAACTGGCCATGGACGAGTAGAGTAGAGTAGAGTAGAGTAG-----TGTGGAGTAGTAATATTGGTAAGGAAGGCTTTGTGGTGGATACAAAAGAAGCTCTCCCA	TTCGGACCAGTGCCTTAAACTGGCGCCTTAGACCGCTCGGCCAATTGACCACCACACACAAACCACAACCCTTACAAACACACAAACTCACACTAACAACACACTAACAAAACATGCATACCAATGCAACCCAGCGCACCAATACACACACATACACACAAACTGTCCATACACACCGCCTCTTTTCTCCACAATTTGAATCCACCATCCTTTGTTTGCTTGC	ACTTCCTTTTGTCATACCAATCCTTTTCGCACATAAACACACACACATTCCTACTAGCGCAAAATGCCTCTAGCAAGTGGTGCTGGACATTGACCTCATGGCTTGTCGTGTCCTGCTGTTCACGAAGCTTACTACCGCTGTCAAAGTCAGAT	ATCGAGCTGAGATATTGCATAAAAACAGAAAAAAACGCTGAAAAAAACAATCCATCCGGATATCAAGCATAAGGAGACTGTTCGTAGCACCTTTACACTTTACAAGCAAAGCGAATGCAACATACGCGCACCAAGTACGTGTGTGTGTGTGTGTGTGTGTGTGGGCAGTACCCTTCATCTCCAGTGTCTCACCTT
I_05	Humulus lupulus	CGGACTGACTGGCAAATATGGCGATGGCGATGGGTAAAGGCAAAGGCAAAGGCAAAGGCAAAGGCTGGAGGAGCTGGCGTGCTTTCTCGTAGCGCTGCATAGATGCGGGTACAAGTGTGAGGATTTGTGTGTGT-GGATACTGGTGTGAAGGGATGCATGTGTGCAGAATGAGAGTGGCA	GATACGAGACGGTCTAGAAGCCAGCGCAAAATGGCAAAGAAAGAAAG--------CGTGAGCCAAGAACGCATCGCTCACGAGCGAGACAGCCAAAGCTCGCGCGTGAAACGAATGCAAGCATTTGCCCCCAGGCAGGATTGAACTACCGACCTTCC-	AGTGTATGCGTGATAGTCGTGAGCAAATCGAAAAGTAGAACTGGCCATGGACGAGTAGAGTAGAGTAGAGTAGAGTAG-----TGTGGAGTAGTAATATTGGTAAGGAAGGCTTTGTGGTGGATACAAAAGAAGCTCTCCCA	TTCGGACCAGTGCCTTAAACTGGCGCCTTAGACCGCTCGGCCAATTGACCACCACACACAAACCACAACCCTTACAAACACACAAACTCACACTAACAACACACTAACAAAACATGCATACCAATGCAACCCAGCGCACCAATACACACACATACACACAAACTGTCCATACACACCGCCTCTTTTCTCCACAATTTGAATCCACCATCCTTTGTTTGCTTGC	ACTTCCTTTTGTCATACCAATCCTTTTCGCACATAAACACACACACATTCCTACTAGCGCAAAATGCCTCTAGCAAGTGGTGCTGGACATTGACCTCATGGCTTGTCGTGTCCTGCTGTTCACGAAGCTTACTACCGCTGTCAAAGTCAGAT	ATCGAGCTGAGATATTGCATAAAAACAGAAAAAAACGCTGAAAAAAACAATCCATCCGGATATCAAGCATAAGGAGACTGTTCGTAGCACCTTTACACTTTACAAGCAAAGCGAATGCAACATACGCGCACCAAGTACGTGTGTGTGTGTGTGTGTGTGTGTGGGCAGTACCCTTCATCTCCAGTGTCTCACCTT
